# Supplementary material for: Focal Plant Observations as a Standardised Method for Pollinator Monitoring: Opportunities and Limitations for Mass Participation Citizen Science
Source: PLoS One. 2016 Mar 17;11(3):e0150794. doi: 10.1371/journal.pone.0150794 (PMC4795797; doi:10.1371/journal.pone.0150794)
Supplement: S1 Table — (CSV) [file pone.0150794.s005.csv]

	UID	numberofobservers	sourceoflavender	typeoflavender	widthoflavender	lengthoflavender	date	starttime	finishtime	location_100m_OSeasting	location_100m_OSnorthing	wind	cloud	rain	sun	count_bandedorangetail	count_blackbodiedorangetail	count_twobandedwhitetail	count_threebandedwhitetail	count_brown	count_orangewhitetail
1	201211	1	patch_in_ground	English	25	25	2/6/2014	10:15	11:50	532172	180298	no_wind	no_cloud	no_rain	bright_sun	2	1	0	0	0	0
2	227024	2	patch_in_ground	English	60	150	2/6/2014	14:30	14:45	286067	79112	windy	less_than_half_cover	no_rain	sunny_intervals	2	0	1	1	0	0
3	190745	1	patch_in_ground	French	30	20	2/6/2014	12:25	12:35	306838	669500	slight_breeze	complete_cover	light_rain	no_sun	0	0	0	0	1	0
4	206898	2	pot_from_EDF	English	20	30	3/6/2014	10:5	10:10	357909	171254	no_wind	more_than_half_cover	no_rain	no_sun	0	0	0	0	0	0
5	206898	2	pot_from_EDF	English	20	30	2/6/2014	10:5	10:10	357909	171254	no_wind	more_than_half_cover	no_rain	no_sun	0	0	0	0	0	0
6	0	1	patch_in_ground	English	20	20	3/6/2014	8:0	8:10	390157	334694	no_wind	no_cloud	no_rain	no_sun	2	0	0	0	0	0
7	228952	3	patch_in_ground	English	100	100	2/6/2014	14:35	14:45	309342	724530	slight_breeze	more_than_half_cover	no_rain	sunny_intervals	5	0	3	1	0	0
8	0	2	patch_in_ground	English	100	100	3/6/2014	14:35	14:45	309343	724520	slight_breeze	more_than_half_cover	no_rain	sunny_intervals	1	0	0	2	0	0
9	228952	3	patch_in_ground	English	100	100	3/6/2014	14:0	14:10	309344	724545	no_wind	less_than_half_cover	no_rain	no_sun	0	1	0	0	0	0
10	0	12	pot_from_EDF	English	10	10	3/6/2014	15:50	15:55	396162	222049	slight_breeze	complete_cover	no_rain	no_sun	0	0	0	0	0	0
11	190745	2	patch_in_ground	French	30	60	3/6/2014	12:25	12:35	306850	669486	slight_breeze	complete_cover	no_rain	sunny_intervals	1	0	0	0	3	0
12	227936	3	pot_from_EDF	English	50	100	3/6/2014	12:25	12:35	294596	93434	slight_breeze	more_than_half_cover	no_rain	sunny_intervals	6	0	3	0	0	0
13	0	2	patch_in_ground	English	40	40	3/6/2014	12:0	12:5	536186	168481	no_wind	no_cloud	no_rain	no_sun	0	0	0	0	0	0
14	197850	1	own_pot	French	30	30	1/6/2014	12:50	13:0	551230	176613	slight_breeze	less_than_half_cover	no_rain	sunny_intervals	2	0	2	0	0	0
15	197850	2	patch_in_ground	English	30	30	31/5/2014	16:0	16:15	546392	173833	no_wind	complete_cover	no_rain	no_sun	0	0	5	3	4	4
16	197850	5	pot_from_EDF	English	30	30	4/6/2014	10:0	10:15	549261	175587	slight_breeze	complete_cover	light_rain	no_sun	0	0	0	0	0	0
17	0	26	pot_from_EDF	English	14	14	4/6/2014	12:50	12:55	122365	476017	slight_breeze	complete_cover	no_rain	no_sun	1	0	0	0	2	1
18	0	5	pot_from_EDF	English	32	30	4/6/2014	14:5	14:10	322472	671522	slight_breeze	complete_cover	heavy_rain	no_sun	0	0	0	0	0	0
19	0	2	pot_from_EDF	English	20	20	4/6/2014	14:0	14:10	558835	147581	slight_breeze	more_than_half_cover	no_rain	no_sun	1	0	0	0	0	0
20	227936	3	patch_in_ground	English	50	100	4/6/2014	12:25	12:35	294613	93438	slight_breeze	more_than_half_cover	light_rain	no_sun	3	0	0	0	0	0
21	203096	10	own_pot	English	20	20	4/6/2014	11:30	11:45	312843	717449	no_wind	complete_cover	no_rain	no_sun	2	2	3	1	1	0
22	229547	1	patch_in_ground	English	50	200	4/6/2014	17:0	17:5	424598	123769	slight_breeze	more_than_half_cover	no_rain	sunny_intervals	1	0	2	1	4	0
23	0	16	own_pot	English	30	15	5/6/2014	12:45	12:50	448205	319844	slight_breeze	complete_cover	no_rain	no_sun	0	0	0	0	0	0
24	0	7	own_pot	English	15	5	5/6/2014	13:30	13:45	310739	666910	no_wind	complete_cover	light_rain	no_sun	1	0	0	0	0	0
25	0	7	patch_in_ground	English	999	100	5/6/2014	15:30	15:50	325483	673134	slight_breeze	complete_cover	no_rain	sunny_intervals	77	10	10	6	4	2
26	229330	3	patch_in_ground	English	30	500	5/6/2014	16:10	16:22	635045	300709	slight_breeze	more_than_half_cover	no_rain	no_sun	0	0	1	0	0	0
27	221069	14	pot_from_EDF	English	15	15	5/6/2014	16:55	17:0	487992	181421	slight_breeze	more_than_half_cover	no_rain	sunny_intervals	0	0	0	0	0	0
28	227936	4	pot_from_EDF	English	50	100	5/6/2014	12:25	12:35	294626	93438	slight_breeze	more_than_half_cover	no_rain	sunny_intervals	8	0	2	0	0	0
29	190745	2	patch_in_ground	French	60	30	5/6/2014	0:20	12:30	306851	669492	slight_breeze	more_than_half_cover	no_rain	no_sun	1	1	0	0	1	0
30	190745	14	patch_in_ground	French	60	30	5/6/2014	15:35	15:45	306851	669492	slight_breeze	more_than_half_cover	no_rain	sunny_intervals	1	1	0	0	2	0
31	197850	4	own_pot	English	30	30	6/6/2014	9:45	10:0	549268	175599	slight_breeze	less_than_half_cover	no_rain	bright_sun	1	3	1	9	2	2
32	0	1	patch_in_ground	French	50	50	5/6/2014	10:32	10:44	282846	72984	windy	less_than_half_cover	no_rain	bright_sun	1	0	0	0	4	0
33	0	1	patch_in_ground	French	50	50	6/6/2014	10:32	10:44	282855	72980	windy	less_than_half_cover	no_rain	bright_sun	1	0	0	0	4	0
34	0	1	own_pot	English	140	90	5/6/2014	16:5	16:10	311360	667224	no_wind	less_than_half_cover	no_rain	sunny_intervals	0	0	0	0	0	0
35	0	2	patch_in_ground	English	6	20	5/6/2014	15:20	15:22	310529	666970	no_wind	less_than_half_cover	no_rain	bright_sun	0	0	1	0	0	0
36	224008	13	pot_from_EDF	English	15	15	6/6/2014	10:40	10:50	506048	464201	slight_breeze	less_than_half_cover	no_rain	bright_sun	0	0	0	0	0	0
37	228952	2	patch_in_ground	English	100	100	6/6/2014	23:20	23:50	309340	724551	no_wind	more_than_half_cover	no_rain	sunny_intervals	7	0	2	4	0	0
38	0	1	patch_in_ground	French	10	15	31/5/2014	10:5	10:20	324383	675988	slight_breeze	less_than_half_cover	no_rain	sunny_intervals	0	0	3	0	0	0
39	0	2	own_pot	English	30	30	5/6/2014	15:45	16:45	311497	667188	slight_breeze	no_cloud	no_rain	bright_sun	0	0	4	0	1	1
40	0	3	patch_in_ground	English	50	170	1/6/2014	13:45	13:50	310761	664580	slight_breeze	no_cloud	no_rain	bright_sun	0	0	5	0	1	1
41	0	1	own_pot	English	15	15	6/6/2014	10:10	11:0	532532	180235	no_wind	no_cloud	no_rain	bright_sun	1	0	0	1	0	0
42	0	1	own_pot	English	15	15	5/6/2014	10:0	11:0	532201	180288	no_wind	no_cloud	no_rain	bright_sun	1	0	0	2	0	0
43	0	1	own_pot	English	15	15	6/6/2014	0:0	12:15	532155	180218	no_wind	no_cloud	no_rain	bright_sun	1	0	0	0	0	0
44	228319	14	pot_from_EDF	English	15	15	6/6/2014	10:5	10:20	374636	214638	no_wind	complete_cover	no_rain	no_sun	0	0	0	0	0	0
45	227143	4	own_pot	English	15	30	6/6/2014	13:45	13:50	448289	319785	slight_breeze	less_than_half_cover	no_rain	sunny_intervals	0	1	0	0	0	0
46	227143	2	own_pot	English	30	15	6/6/2014	13:50	13:55	448289	319785	no_wind	no_cloud	no_rain	bright_sun	0	1	0	1	0	0
47	228846	25	pot_from_EDF	English	15	15	6/6/2014	10:12	10:17	323843	660983	slight_breeze	less_than_half_cover	no_rain	sunny_intervals	0	0	0	1	0	0
48	227143	2	own_pot	English	30	15	6/6/2014	14:15	14:25	448289	319785	no_wind	no_cloud	no_rain	bright_sun	0	2	1	1	0	0
49	227936	5	pot_from_EDF	English	50	100	6/6/2014	12:25	12:35	294608	93432	windy	less_than_half_cover	no_rain	sunny_intervals	11	0	0	0	2	0
50	226668	2	pot_from_EDF	English	20	20	6/6/2014	10:35	10:50	446469	113518	slight_breeze	more_than_half_cover	no_rain	sunny_intervals	1	0	1	0	0	0
51	229038	2	pot_from_EDF	English	15	15	6/6/2014	13:25	13:30	183551	207233	slight_breeze	no_cloud	no_rain	bright_sun	0	0	2	0	0	0
52	229038	2	pot_from_EDF	English	15	15	6/6/2014	13:40	13:45	183551	207233	slight_breeze	no_cloud	no_rain	bright_sun	0	0	0	0	0	0
53	229038	2	pot_from_EDF	English	15	15	6/6/2014	13:50	13:55	183551	207233	slight_breeze	less_than_half_cover	no_rain	sunny_intervals	2	0	0	0	1	0
54	229038	3	pot_from_EDF	English	15	15	6/6/2014	13:35	13:40	183551	207233	slight_breeze	less_than_half_cover	no_rain	sunny_intervals	1	0	0	0	0	0
55	229038	2	pot_from_EDF	English	15	15	6/6/2014	13:35	13:40	183551	207233	slight_breeze	less_than_half_cover	no_rain	sunny_intervals	0	1	1	0	0	0
56	229038	2	pot_from_EDF	English	15	15	6/6/2014	13:25	13:30	183551	207233	slight_breeze	more_than_half_cover	no_rain	sunny_intervals	1	1	1	0	0	0
57	0	5	patch_in_ground	English	30	50	7/6/2014	0:0	13:10	419056	184546	no_wind	less_than_half_cover	no_rain	bright_sun	1	3	2	4	1	2
58	0	3	own_pot	English	20	20	7/6/2014	13:30	13:35	311566	667157	slight_breeze	less_than_half_cover	light_rain	sunny_intervals	1	0	0	0	0	0
59	0	1	own_pot	English	15	15	8/6/2014	11:15	11:30	455978	290795	slight_breeze	more_than_half_cover	no_rain	sunny_intervals	0	0	0	4	0	0
60	0	3	pot_from_EDF	English	18	14	3/6/2014	11:5	11:20	344476	463989	slight_breeze	less_than_half_cover	no_rain	sunny_intervals	0	0	0	0	0	1
61	0	3	pot_from_EDF	English	18	14	4/6/2014	11:0	11:15	344476	463989	slight_breeze	more_than_half_cover	no_rain	no_sun	0	0	0	0	0	0
62	0	3	pot_from_EDF	English	18	14	5/6/2014	11:0	11:10	344476	463989	windy	more_than_half_cover	no_rain	sunny_intervals	0	0	0	0	0	0
63	206898	1	own_pot	English	100	100	8/6/2014	14:30	14:35	357531	171445	slight_breeze	less_than_half_cover	no_rain	bright_sun	0	0	0	1	0	0
64	0	3	patch_in_ground	English	200	200	8/6/2014	17:45	17:55	533813	171958	slight_breeze	less_than_half_cover	no_rain	bright_sun	2	0	6	0	1	0
65	0	9	pot_from_EDF	English	10	15	6/6/2014	16:10	16:16	528351	173922	slight_breeze	less_than_half_cover	no_rain	sunny_intervals	0	0	3	0	1	0
66	0	1	own_pot	French	10	10	8/6/2014	19:20	19:25	386012	216663	no_wind	less_than_half_cover	no_rain	bright_sun	0	0	0	0	0	0
67	0	1	patch_in_ground	French	60	60	1/6/2014	10:45	11:0	539424	171592	no_wind	more_than_half_cover	no_rain	no_sun	0	1	0	0	0	0
68	0	1	patch_in_ground	French	60	60	2/6/2014	18:15	18:30	539424	171592	no_wind	no_cloud	no_rain	no_sun	1	1	0	0	0	0
69	210211	7	own_pot	French	40	40	4/6/2014	9:24	9:30	179545	789575	no_wind	no_cloud	no_rain	sunny_intervals	0	0	0	1	0	0
70	229547	2	own_pot	English	30	40	9/6/2014	11:50	11:55	434929	121416	slight_breeze	less_than_half_cover	no_rain	sunny_intervals	0	0	0	0	0	0
71	197850	4	own_pot	English	30	30	9/6/2014	11:15	11:30	549284	175632	no_wind	more_than_half_cover	no_rain	sunny_intervals	1	2	0	0	0	2
72	189937	5	pot_from_EDF	English	20	30	9/6/2014	12:10	12:20	514226	344399	slight_breeze	no_cloud	no_rain	bright_sun	0	0	0	0	0	0
73	0	26	pot_from_EDF	English	30	30	9/6/2014	13:26	13:31	377777	147884	slight_breeze	less_than_half_cover	no_rain	sunny_intervals	0	0	1	0	0	0
74	0	6	own_pot	English	15	15	9/6/2014	13:0	13:15	506738	287170	no_wind	no_cloud	no_rain	bright_sun	0	1	0	1	1	2
75	227143	2	own_pot	English	30	15	9/6/2014	13:55	14:0	448288	319819	no_wind	less_than_half_cover	no_rain	sunny_intervals	0	0	0	0	0	0
76	0	8	patch_in_ground	English	50	100	9/6/2014	13:55	14:5	562444	188578	no_wind	no_cloud	no_rain	bright_sun	0	0	0	5	0	0
77	0	24	pot_from_EDF	French	30	45	9/6/2014	13:44	13:49	409321	553081	no_wind	complete_cover	light_rain	no_sun	0	0	0	0	0	0
78	0	2	pot_from_EDF	English	15	15	9/6/2014	13:40	13:45	464509	298012	slight_breeze	more_than_half_cover	no_rain	sunny_intervals	0	0	0	0	0	0
79	0	2	pot_from_EDF	English	5	5	2/6/2014	13:22	13:27	464802	298479	slight_breeze	more_than_half_cover	no_rain	sunny_intervals	0	0	0	0	0	0
80	0	1	pot_from_EDF	English	15	15	9/6/2014	13:15	13:20	464821	298458	slight_breeze	less_than_half_cover	no_rain	bright_sun	1	0	0	0	0	0
81	0	1	pot_from_EDF	English	10	10	4/6/2014	10:30	10:35	464822	298455	no_wind	less_than_half_cover	no_rain	sunny_intervals	0	0	0	0	0	0
82	0	3	pot_from_EDF	English	14	12	9/6/2014	11:10	11:20	344454	463972	slight_breeze	complete_cover	light_rain	no_sun	0	0	0	0	0	0
83	229038	2	pot_from_EDF	English	15	15	10/6/2014	14:30	14:35	183552	207233	slight_breeze	more_than_half_cover	no_rain	sunny_intervals	1	0	0	0	1	0
84	229038	2	pot_from_EDF	English	15	15	10/6/2014	14:50	14:55	183552	207233	slight_breeze	less_than_half_cover	no_rain	sunny_intervals	1	1	0	0	1	1
85	229038	2	pot_from_EDF	English	15	15	10/6/2014	14:55	15:0	183552	207233	slight_breeze	less_than_half_cover	no_rain	bright_sun	1	1	0	1	1	0
86	229038	3	pot_from_EDF	English	15	15	10/6/2014	11:55	12:0	183552	207233	slight_breeze	less_than_half_cover	no_rain	bright_sun	0	0	1	1	0	0
87	229038	1	pot_from_EDF	English	15	15	10/6/2014	11:55	12:0	183552	207233	slight_breeze	less_than_half_cover	no_rain	sunny_intervals	0	0	1	1	0	0
88	229038	2	pot_from_EDF	English	15	15	10/6/2014	11:55	12:0	183552	207233	slight_breeze	less_than_half_cover	no_rain	sunny_intervals	0	0	0	1	1	0
89	229038	2	pot_from_EDF	English	15	15	10/6/2014	11:55	12:0	183552	207233	slight_breeze	less_than_half_cover	no_rain	sunny_intervals	1	0	1	0	0	0
90	229038	2	pot_from_EDF	English	15	15	10/6/2014	11:55	12:0	183552	207233	slight_breeze	less_than_half_cover	no_rain	sunny_intervals	0	0	1	1	0	0
91	229038	2	pot_from_EDF	English	15	15	10/6/2014	11:30	11:35	183552	207233	slight_breeze	less_than_half_cover	no_rain	sunny_intervals	0	0	2	0	0	0
92	212763	5	patch_in_ground	English	50	200	9/6/2014	11:40	11:50	447497	226238	no_wind	more_than_half_cover	no_rain	sunny_intervals	1	0	1	0	0	0
93	0	6	pot_from_EDF	English	25	20	6/6/2014	15:45	16:0	522064	104786	slight_breeze	no_cloud	no_rain	bright_sun	0	0	13	0	1	0
94	206898	3	pot_from_EDF	English	30	32	9/6/2014	11:40	11:50	357914	171225	slight_breeze	more_than_half_cover	no_rain	sunny_intervals	0	0	2	2	0	0
95	224008	6	patch_in_ground	English	300	40	10/6/2014	10:45	11:3	505973	464302	slight_breeze	less_than_half_cover	no_rain	bright_sun	2	0	0	1	0	0
96	0	16	pot_from_EDF	English	20	15	10/6/2014	10:30	10:45	522067	104780	no_wind	no_cloud	no_rain	bright_sun	0	0	7	0	0	0
97	0	25	pot_from_EDF	English	100	100	6/6/2014	12:20	12:35	260830	661692	no_wind	less_than_half_cover	no_rain	bright_sun	0	0	0	1	1	1
98	229547	2	own_pot	English	25	50	10/6/2014	11:45	11:50	434976	121368	slight_breeze	more_than_half_cover	no_rain	sunny_intervals	0	0	1	0	1	1
99	229547	2	own_pot	English	30	60	9/6/2014	14:50	14:55	434976	121368	slight_breeze	no_cloud	no_rain	bright_sun	1	0	0	0	0	1
100	212763	6	patch_in_ground	English	50	200	10/6/2014	11:48	12:0	447497	226238	slight_breeze	less_than_half_cover	no_rain	bright_sun	2	1	1	0	0	0
101	0	25	pot_from_EDF	English	100	100	10/6/2014	12:20	12:35	260959	661661	no_wind	less_than_half_cover	no_rain	bright_sun	0	0	0	1	1	1
102	0	25	pot_from_EDF	English	100	100	10/6/2014	12:20	12:35	261023	661672	no_wind	less_than_half_cover	no_rain	bright_sun	2	0	0	1	1	0
103	0	25	pot_from_EDF	English	100	100	10/6/2014	12:20	12:35	260852	661692	no_wind	less_than_half_cover	no_rain	bright_sun	2	0	1	1	1	0
104	0	25	pot_from_EDF	English	100	100	10/6/2014	12:20	12:35	260766	661708	no_wind	less_than_half_cover	no_rain	bright_sun	1	0	0	1	0	0
105	0	25	pot_from_EDF	English	100	100	10/6/2014	12:20	12:35	260286	661497	no_wind	less_than_half_cover	no_rain	bright_sun	1	0	1	1	1	0
106	0	25	pot_from_EDF	English	100	100	10/6/2014	12:20	12:35	260910	661477	no_wind	less_than_half_cover	no_rain	bright_sun	2	0	0	1	1	0
107	0	25	pot_from_EDF	English	100	100	10/6/2014	12:20	12:35	260661	661765	no_wind	less_than_half_cover	no_rain	bright_sun	2	0	1	1	1	0
108	0	25	pot_from_EDF	English	100	100	6/6/2014	12:20	12:35	261905	661652	no_wind	less_than_half_cover	no_rain	bright_sun	2	1	1	0	0	0
109	0	25	pot_from_EDF	English	100	100	6/6/2014	12:20	12:35	260490	661811	no_wind	less_than_half_cover	no_rain	bright_sun	2	0	0	1	1	0
110	0	25	pot_from_EDF	English	100	100	6/6/2014	12:20	12:35	261155	661734	no_wind	less_than_half_cover	no_rain	bright_sun	1	0	2	0	1	0
111	0	25	pot_from_EDF	English	100	100	6/6/2014	12:20	12:35	260722	661656	no_wind	less_than_half_cover	no_rain	bright_sun	1	1	2	1	1	1
112	0	25	pot_from_EDF	English	100	100	6/6/2014	12:20	12:35	260617	661735	no_wind	less_than_half_cover	no_rain	bright_sun	1	1	1	1	1	0
113	0	25	pot_from_EDF	English	100	100	6/6/2014	12:20	12:35	260848	661560	no_wind	less_than_half_cover	no_rain	bright_sun	2	1	0	1	1	0
114	0	25	pot_from_EDF	English	100	100	6/6/2014	12:20	12:35	259820	662043	no_wind	less_than_half_cover	no_rain	bright_sun	1	0	2	1	1	1
115	0	25	pot_from_EDF	English	100	100	6/6/2014	12:20	12:35	258726	662172	no_wind	less_than_half_cover	no_rain	bright_sun	2	0	1	1	1	0
116	0	25	own_pot	English	100	100	10/6/2014	12:20	12:35	260721	661639	no_wind	less_than_half_cover	no_rain	bright_sun	0	1	1	0	0	1
117	0	25	pot_from_EDF	English	100	100	10/6/2014	12:20	14:40	532306	180541	no_wind	less_than_half_cover	no_rain	bright_sun	0	1	0	0	1	1
118	0	25	pot_from_EDF	English	100	100	10/6/2014	12:30	12:35	260805	661556	no_wind	less_than_half_cover	no_rain	bright_sun	0	0	0	0	0	0
119	0	25	pot_from_EDF	English	100	100	6/6/2014	12:20	12:40	261335	661988	no_wind	less_than_half_cover	no_rain	bright_sun	0	1	0	0	1	1
120	0	25	pot_from_EDF	English	100	100	6/6/2014	12:20	12:35	260762	661906	no_wind	less_than_half_cover	no_rain	bright_sun	0	1	1	1	1	0
121	229120	6	pot_from_EDF	English	45	55	10/6/2014	9:30	9:40	256244	660731	slight_breeze	more_than_half_cover	light_rain	sunny_intervals	0	0	0	0	0	0
122	0	25	pot_from_EDF	English	100	100	6/6/2014	12:20	12:35	261023	661669	no_wind	less_than_half_cover	no_rain	bright_sun	1	0	0	1	1	0
123	228952	2	patch_in_ground	English	100	100	5/6/2014	14:45	14:55	309340	724551	no_wind	more_than_half_cover	no_rain	sunny_intervals	0	0	4	0	0	1
124	0	25	pot_from_EDF	English	100	100	6/6/2014	12:20	12:35	260674	661513	no_wind	less_than_half_cover	no_rain	bright_sun	0	1	1	0	0	0
125	228952	2	patch_in_ground	English	100	100	10/6/2014	11:45	11:55	353003	749020	no_wind	more_than_half_cover	no_rain	sunny_intervals	6	0	5	0	0	0
126	228952	2	patch_in_ground	English	100	100	10/6/2014	14:40	14:50	353003	749020	slight_breeze	complete_cover	no_rain	no_sun	2	0	1	0	0	0
127	191937	28	pot_from_EDF	English	100	100	10/6/2014	14:50	15:0	533412	187448	slight_breeze	less_than_half_cover	no_rain	bright_sun	0	1	2	1	1	3
128	191937	32	pot_from_EDF	English	100	100	10/6/2014	14:50	15:0	533468	187445	slight_breeze	less_than_half_cover	no_rain	bright_sun	1	1	1	2	1	2
129	191937	30	pot_from_EDF	English	100	100	9/6/2014	14:50	15:0	533390	187498	slight_breeze	less_than_half_cover	no_rain	bright_sun	1	1	3	4	1	0
130	191937	28	pot_from_EDF	English	100	100	10/6/2014	14:50	15:30	533181	187547	slight_breeze	less_than_half_cover	no_rain	bright_sun	0	1	1	1	2	2
131	191937	30	pot_from_EDF	English	100	100	9/6/2014	14:15	15:0	533391	187484	slight_breeze	less_than_half_cover	no_rain	bright_sun	0	1	1	0	3	2
132	191937	28	pot_from_EDF	English	100	100	9/6/2014	14:50	15:30	533993	185887	slight_breeze	less_than_half_cover	no_rain	bright_sun	1	0	3	2	1	1
133	191937	28	pot_from_EDF	English	100	100	10/6/2014	14:50	15:30	533349	187596	slight_breeze	less_than_half_cover	no_rain	bright_sun	0	1	1	3	2	1
134	191937	28	pot_from_EDF	English	100	100	10/6/2014	14:50	15:30	533402	187518	slight_breeze	less_than_half_cover	no_rain	bright_sun	0	1	1	1	1	2
135	191937	28	pot_from_EDF	English	100	100	9/6/2014	14:50	15:0	533388	187554	slight_breeze	less_than_half_cover	no_rain	bright_sun	4	2	3	1	3	6
136	191937	28	pot_from_EDF	English	100	100	9/6/2014	14:50	15:0	533404	187488	slight_breeze	less_than_half_cover	no_rain	bright_sun	0	0	0	0	0	0
137	191937	28	pot_from_EDF	English	100	100	9/6/2014	14:50	15:0	533371	186913	slight_breeze	less_than_half_cover	no_rain	bright_sun	1	0	3	3	1	1
138	191937	4	pot_from_EDF	English	100	100	10/6/2014	15:0	15:13	533358	187301	no_wind	less_than_half_cover	no_rain	bright_sun	0	1	1	1	0	0
139	191937	28	pot_from_EDF	English	100	100	10/6/2014	14:15	15:0	533371	187492	slight_breeze	less_than_half_cover	no_rain	bright_sun	2	1	3	1	1	0
140	191937	28	pot_from_EDF	English	100	100	9/6/2014	14:50	15:0	533382	187501	no_wind	less_than_half_cover	no_rain	bright_sun	1	0	2	1	1	1
141	191937	28	pot_from_EDF	English	100	100	10/6/2014	14:50	15:0	533381	187497	no_wind	less_than_half_cover	no_rain	bright_sun	1	0	3	3	0	1
142	191937	28	pot_from_EDF	English	100	100	9/6/2014	14:50	15:0	533375	187497	no_wind	more_than_half_cover	no_rain	bright_sun	3	2	1	4	1	3
143	0	30	pot_from_EDF	English	100	100	10/6/2014	14:50	15:0	533390	187485	slight_breeze	less_than_half_cover	no_rain	bright_sun	0	1	3	4	2	4
144	191937	28	pot_from_EDF	English	100	100	10/6/2014	14:15	15:0	533297	187429	slight_breeze	less_than_half_cover	no_rain	bright_sun	1	5	3	4	1	5
145	191937	30	pot_from_EDF	English	100	100	9/6/2014	14:50	15:0	533340	187545	no_wind	less_than_half_cover	no_rain	bright_sun	0	0	1	2	0	0
146	191937	4	pot_from_EDF	English	100	100	10/6/2014	15:0	15:13	533473	187535	no_wind	less_than_half_cover	no_rain	bright_sun	0	1	1	1	0	0
147	191937	30	pot_from_EDF	English	100	100	9/6/2014	2:50	3:0	533449	187517	no_wind	less_than_half_cover	no_rain	bright_sun	0	1	1	1	0	0
148	191937	2	pot_from_EDF	English	100	100	10/6/2014	14:45	15:0	533377	187490	slight_breeze	less_than_half_cover	no_rain	bright_sun	1	1	1	1	1	3
149	0	16	patch_in_ground	English	40	60	10/6/2014	10:10	10:25	509052	197676	slight_breeze	less_than_half_cover	no_rain	bright_sun	11	4	5	4	4	5
150	0	1	patch_in_ground	French	30	100	10/6/2014	12:0	13:0	579060	183688	slight_breeze	less_than_half_cover	no_rain	bright_sun	1	0	20	0	0	0
151	0	13	patch_in_ground	English	76	100	10/6/2014	16:0	16:11	536203	241347	slight_breeze	less_than_half_cover	no_rain	bright_sun	1	0	2	0	0	0
152	190138	14	own_pot	English	30	20	10/6/2014	14:30	14:40	575610	167619	slight_breeze	no_cloud	no_rain	bright_sun	0	0	2	0	0	0
153	229038	1	pot_from_EDF	English	12	12	10/6/2014	14:45	14:50	183550	207233	windy	more_than_half_cover	no_rain	sunny_intervals	1	1	0	0	1	0
154	0	9	patch_in_ground	English	20	20	10/6/2014	14:0	14:15	562429	188580	slight_breeze	no_cloud	no_rain	bright_sun	6	0	0	0	0	0
155	206898	3	pot_from_EDF	English	30	32	10/6/2014	12:15	12:25	357906	171227	no_wind	no_cloud	no_rain	bright_sun	2	0	2	0	0	1
156	0	2	patch_in_ground	English	150	200	7/6/2014	13:0	14:15	295834	757907	slight_breeze	less_than_half_cover	no_rain	sunny_intervals	0	3	2	1	5	0
157	0	25	pot_from_EDF	English	100	100	11/6/2014	12:20	12:34	261197	661720	no_wind	less_than_half_cover	no_rain	bright_sun	1	0	1	0	1	0
158	0	25	pot_from_EDF	English	100	100	6/6/2014	12:20	12:35	261197	661720	no_wind	less_than_half_cover	no_rain	bright_sun	1	0	2	1	2	0
159	0	2	patch_in_ground	English	100	100	11/6/2014	11:45	11:55	309338	724551	slight_breeze	complete_cover	no_rain	sunny_intervals	0	1	3	1	1	0
160	228952	2	patch_in_ground	English	100	100	2/6/2014	14:30	14:40	309338	724551	slight_breeze	less_than_half_cover	no_rain	no_sun	1	0	1	0	0	0
161	212763	7	patch_in_ground	English	30	200	11/6/2014	11:46	11:57	447497	226238	slight_breeze	more_than_half_cover	no_rain	sunny_intervals	1	0	0	0	1	0
162	228319	2	pot_from_EDF	English	15	15	10/6/2014	12:45	13:0	374637	214620	slight_breeze	more_than_half_cover	no_rain	sunny_intervals	0	0	0	0	0	0
163	228952	2	patch_in_ground	English	100	100	11/6/2014	11:45	11:55	309336	724543	slight_breeze	more_than_half_cover	no_rain	sunny_intervals	2	0	2	2	4	1
164	187933	28	patch_in_ground	French	50	999	11/6/2014	10:5	10:15	352072	377232	slight_breeze	less_than_half_cover	no_rain	sunny_intervals	2	1	2	1	1	2
165	0	2	pot_from_EDF	English	10	10	11/6/2014	13:35	13:40	615364	244944	slight_breeze	less_than_half_cover	no_rain	bright_sun	0	0	0	0	0	0
166	226676	2	patch_in_ground	English	100	70	11/6/2014	13:45	13:50	234458	639277	slight_breeze	no_cloud	no_rain	bright_sun	7	5	10	11	13	9
167	0	9	pot_from_EDF	English	30	30	11/6/2014	14:20	14:30	443435	400370	slight_breeze	more_than_half_cover	no_rain	sunny_intervals	0	0	0	0	0	0
168	0	10	own_pot	French	11	13	11/6/2014	14:20	14:30	443447	400404	slight_breeze	more_than_half_cover	no_rain	sunny_intervals	0	0	0	0	0	0
169	0	10	patch_in_ground	English	225	55	11/6/2014	14:23	14:33	443447	400404	slight_breeze	more_than_half_cover	no_rain	sunny_intervals	0	0	0	0	0	0
170	220714	7	pot_from_EDF	English	25	25	10/6/2014	13:55	14:5	545989	191672	slight_breeze	no_cloud	no_rain	bright_sun	0	0	0	0	0	0
171	0	2	own_pot	French	100	100	7/6/2014	13:15	13:45	324702	674551	slight_breeze	more_than_half_cover	no_rain	sunny_intervals	3	0	0	1	2	0
172	0	2	own_pot	French	100	100	11/6/2014	16:0	16:25	324702	674551	windy	less_than_half_cover	no_rain	bright_sun	3	0	0	0	0	0
173	0	3	own_pot	French	50	50	11/6/2014	16:30	16:40	324702	674551	windy	less_than_half_cover	no_rain	bright_sun	1	0	0	0	1	0
174	0	1	patch_in_ground	English	300	300	11/6/2014	17:15	18:15	519309	469632	no_wind	no_cloud	no_rain	bright_sun	23	0	27	0	0	0
175	0	2	patch_in_ground	English	30	15	11/6/2014	14:0	14:15	517550	210505	slight_breeze	more_than_half_cover	no_rain	bright_sun	0	0	0	0	0	0
176	0	4	patch_in_ground	English	30	30	11/6/2014	15:40	15:50	517550	210505	slight_breeze	complete_cover	no_rain	sunny_intervals	0	1	0	0	0	0
177	0	4	patch_in_ground	English	30	30	11/6/2014	15:50	16:0	517550	210505	slight_breeze	complete_cover	no_rain	sunny_intervals	1	1	2	1	1	1
178	0	25	own_pot	French	50	50	12/6/2014	9:30	9:35	294414	758715	no_wind	more_than_half_cover	no_rain	no_sun	0	0	0	0	1	0
179	216962	18	pot_from_EDF	English	19	26	12/6/2014	10:2	10:7	452384	205785	no_wind	no_cloud	no_rain	bright_sun	3	1	2	0	0	0
180	0	9	pot_from_EDF	English	15	20	12/6/2014	11:20	11:30	364619	773681	slight_breeze	complete_cover	no_rain	sunny_intervals	0	0	0	0	0	0
181	0	12	pot_from_EDF	English	10	10	10/6/2014	16:14	16:19	396122	222024	no_wind	no_cloud	no_rain	bright_sun	1	2	0	0	0	0
182	0	8	own_pot	French	60	60	12/6/2014	12:15	12:20	612909	302293	no_wind	more_than_half_cover	no_rain	sunny_intervals	5	6	6	1	5	4
183	183098	1	pot_from_EDF	English	24	30	10/6/2014	13:0	13:10	620160	311931	slight_breeze	less_than_half_cover	no_rain	sunny_intervals	0	0	4	0	3	0
184	226668	1	pot_from_EDF	English	20	20	12/6/2014	12:15	12:35	446522	113593	no_wind	more_than_half_cover	no_rain	sunny_intervals	0	0	5	0	1	0
185	0	28	patch_in_ground	French	50	999	11/6/2014	10:5	10:15	352045	377230	slight_breeze	less_than_half_cover	no_rain	sunny_intervals	5	0	1	0	1	0
186	187933	28	patch_in_ground	French	50	999	11/6/2014	10:5	10:15	352054	377228	slight_breeze	less_than_half_cover	no_rain	sunny_intervals	1	0	1	1	1	0
187	216962	18	pot_from_EDF	English	19	26	12/6/2014	10:2	10:7	451555	206699	no_wind	no_cloud	no_rain	bright_sun	2	2	1	0	0	1
188	187933	28	patch_in_ground	French	40	999	11/6/2014	10:5	10:15	335713	386393	slight_breeze	less_than_half_cover	no_rain	sunny_intervals	2	2	2	2	1	1
189	216962	18	pot_from_EDF	English	19	26	12/6/2014	10:2	10:7	451543	206720	no_wind	no_cloud	no_rain	bright_sun	2	0	0	0	0	0
190	216962	20	pot_from_EDF	English	19	26	12/6/2014	10:2	10:7	451530	206746	no_wind	no_cloud	no_rain	bright_sun	2	2	1	3	6	1
191	216962	18	patch_in_ground	English	19	26	12/6/2014	10:2	10:7	451550	206702	no_wind	no_cloud	no_rain	bright_sun	2	2	2	3	0	4
192	216962	18	pot_from_EDF	English	19	26	12/6/2014	10:2	10:7	451555	206708	no_wind	no_cloud	no_rain	bright_sun	2	2	1	0	0	1
193	216962	18	pot_from_EDF	English	19	26	12/6/2014	10:2	10:7	451556	206704	no_wind	no_cloud	no_rain	bright_sun	0	1	0	0	0	0
194	187933	28	patch_in_ground	French	50	999	11/6/2014	10:5	10:15	352054	377228	slight_breeze	less_than_half_cover	no_rain	sunny_intervals	2	0	2	0	1	0
195	216962	18	pot_from_EDF	English	19	26	12/6/2014	10:2	10:7	451532	206703	no_wind	no_cloud	no_rain	bright_sun	3	1	1	0	0	1
196	216962	18	pot_from_EDF	English	19	26	12/6/2014	10:2	10:7	451591	206700	no_wind	no_cloud	no_rain	bright_sun	1	1	1	3	1	1
197	216962	18	pot_from_EDF	English	19	26	12/6/2014	10:2	10:7	451530	206756	no_wind	no_cloud	no_rain	bright_sun	3	3	1	3	3	1
198	216962	18	pot_from_EDF	English	26	19	12/6/2014	10:2	10:7	451530	206706	no_wind	no_cloud	no_rain	bright_sun	2	1	3	3	4	0
199	216962	18	pot_from_EDF	English	19	26	12/6/2014	10:2	10:7	451571	206694	no_wind	no_cloud	no_rain	bright_sun	2	1	0	3	2	0
200	216962	18	pot_from_EDF	English	19	26	12/6/2014	10:2	10:7	451554	206716	no_wind	no_cloud	no_rain	bright_sun	1	0	1	0	2	0
201	216962	18	pot_from_EDF	English	19	26	12/6/2014	0:6	10:2	451537	206701	no_wind	no_cloud	no_rain	bright_sun	0	1	1	0	0	0
202	0	25	pot_from_EDF	English	30	30	11/6/2014	10:20	10:35	232261	640587	windy	no_cloud	no_rain	bright_sun	2	1	0	1	1	0
203	216962	18	pot_from_EDF	English	19	26	12/6/2014	10:2	10:7	451568	206707	no_wind	no_cloud	no_rain	bright_sun	3	0	3	2	7	0
204	216962	18	pot_from_EDF	English	19	26	12/6/2014	1:2	1:7	451552	206707	no_wind	no_cloud	no_rain	bright_sun	2	1	1	0	1	0
205	226676	3	patch_in_ground	French	100	50	12/6/2014	13:45	14:0	234500	639388	slight_breeze	more_than_half_cover	no_rain	sunny_intervals	81	8	3	3	13	4
206	226676	3	patch_in_ground	English	150	100	12/6/2014	13:45	14:0	234363	638980	slight_breeze	more_than_half_cover	no_rain	sunny_intervals	15	20	25	23	30	18
207	226676	3	patch_in_ground	French	100	100	12/6/2014	13:45	14:0	234623	638992	slight_breeze	more_than_half_cover	no_rain	sunny_intervals	15	21	15	11	38	19
208	226676	3	patch_in_ground	English	100	100	12/6/2014	13:45	14:0	234419	639340	slight_breeze	more_than_half_cover	no_rain	sunny_intervals	43	31	28	22	26	13
209	226676	3	patch_in_ground	French	100	60	12/6/2014	13:45	14:0	231073	639560	slight_breeze	more_than_half_cover	no_rain	sunny_intervals	2	5	71	32	11	15
210	229565	32	patch_in_ground	English	200	300	12/6/2014	14:55	15:2	375826	367241	slight_breeze	less_than_half_cover	no_rain	bright_sun	29	10	20	43	57	17
211	226676	3	patch_in_ground	French	100	100	12/6/2014	13:45	14:0	231777	638452	slight_breeze	more_than_half_cover	no_rain	sunny_intervals	5	6	8	5	8	6
212	218626	1	own_pot	French	20	50	12/6/2014	16:5	16:15	642376	266425	slight_breeze	no_cloud	no_rain	bright_sun	0	0	0	0	0	0
213	229330	2	pot_from_EDF	English	50	100	12/6/2014	16:10	16:20	635073	300687	no_wind	less_than_half_cover	no_rain	bright_sun	1	1	1	0	1	0
214	229330	2	pot_from_EDF	English	50	100	12/6/2014	16:10	16:20	635073	300687	no_wind	less_than_half_cover	no_rain	bright_sun	1	0	0	0	1	0
215	229330	4	patch_in_ground	English	30	500	12/6/2014	16:2	16:14	635002	300706	slight_breeze	less_than_half_cover	no_rain	bright_sun	0	0	0	0	0	1
216	229330	2	patch_in_ground	English	30	500	12/6/2014	16:2	16:14	635013	300684	no_wind	less_than_half_cover	no_rain	bright_sun	0	0	0	0	0	1
217	229330	4	patch_in_ground	English	30	500	12/6/2014	16:2	16:14	635006	300698	no_wind	less_than_half_cover	no_rain	bright_sun	0	0	0	0	0	1
218	0	2	pot_from_EDF	English	40	120	9/6/2014	12:0	12:30	517341	157324	slight_breeze	no_cloud	no_rain	bright_sun	1	0	9	1	0	1
219	0	2	pot_from_EDF	English	40	120	12/6/2014	12:0	12:30	517303	157344	slight_breeze	no_cloud	no_rain	sunny_intervals	2	0	20	3	0	3
220	226676	3	patch_in_ground	French	100	100	12/6/2014	13:45	14:0	231845	638536	slight_breeze	more_than_half_cover	no_rain	sunny_intervals	5	6	8	5	8	6
221	207080	29	patch_in_ground	English	100	200	3/6/2014	10:50	11:5	601635	297417	slight_breeze	less_than_half_cover	no_rain	bright_sun	0	1	2	2	0	0
222	218626	3	patch_in_ground	English	100	100	13/6/2014	9:21	9:31	637992	263636	slight_breeze	less_than_half_cover	no_rain	bright_sun	1	0	4	0	0	2
223	227811	12	patch_in_ground	English	10	15	13/6/2014	12:45	12:50	371044	412544	slight_breeze	less_than_half_cover	no_rain	sunny_intervals	1	0	8	0	0	2
224	187783	2	pot_from_EDF	English	21	27	5/6/2014	12:55	13:5	255255	56481	slight_breeze	less_than_half_cover	no_rain	bright_sun	0	0	0	0	0	0
225	0	10	patch_in_ground	French	30	30	12/6/2014	9:45	9:51	375854	367200	no_wind	no_cloud	no_rain	bright_sun	3	0	0	0	0	0
226	229120	6	pot_from_EDF	English	40	50	13/6/2014	13:0	13:15	256985	660932	no_wind	more_than_half_cover	light_rain	no_sun	0	0	0	0	0	0
227	220714	8	patch_in_ground	English	30	30	13/6/2014	13:45	13:55	545959	191777	slight_breeze	less_than_half_cover	no_rain	bright_sun	0	0	0	0	0	0
228	0	35	pot_from_EDF	English	50	50	13/6/2014	14:5	14:40	349217	314009	no_wind	no_cloud	no_rain	sunny_intervals	6	0	0	0	3	0
229	218626	3	own_pot	French	45	45	13/6/2014	16:5	16:15	637696	262928	slight_breeze	no_cloud	no_rain	bright_sun	0	0	1	0	0	0
230	204238	10	patch_in_ground	English	50	70	13/6/2014	12:20	12:30	557570	141978	slight_breeze	less_than_half_cover	no_rain	bright_sun	0	0	0	0	0	0
231	229038	3	pot_from_EDF	English	15	15	12/6/2014	14:33	14:38	183555	207235	slight_breeze	no_cloud	no_rain	bright_sun	0	0	3	0	5	0
232	229038	2	pot_from_EDF	English	15	15	14/6/2014	14:0	14:5	183549	207233	slight_breeze	less_than_half_cover	no_rain	sunny_intervals	1	1	2	0	1	0
233	229038	3	pot_from_EDF	English	15	15	11/6/2014	10:20	10:25	183549	207233	slight_breeze	less_than_half_cover	no_rain	bright_sun	1	2	1	1	1	1
234	229038	1	pot_from_EDF	English	15	15	12/6/2014	10:25	10:30	183549	207233	slight_breeze	no_cloud	no_rain	bright_sun	1	0	1	0	1	0
235	0	1	patch_in_ground	English	50	300	15/6/2014	12:0	12:5	392979	236783	slight_breeze	complete_cover	no_rain	no_sun	1	0	2	0	0	0
236	206898	1	pot_from_EDF	English	30	32	15/6/2014	16:20	16:29	357528	171446	no_wind	no_cloud	no_rain	bright_sun	0	0	1	0	0	0
237	229463	6	patch_in_ground	English	39	86	16/6/2014	9:56	10:1	525481	164118	slight_breeze	complete_cover	no_rain	no_sun	0	0	3	0	0	0
238	229463	4	patch_in_ground	English	200	200	16/6/2014	10:0	10:5	525472	164064	slight_breeze	more_than_half_cover	no_rain	no_sun	1	0	2	1	0	0
239	191937	8	pot_from_EDF	English	100	100	16/6/2014	10:0	10:35	533422	187503	slight_breeze	complete_cover	no_rain	no_sun	1	1	3	1	1	1
240	191937	8	pot_from_EDF	English	100	100	16/6/2014	10:30	10:35	533399	187527	slight_breeze	complete_cover	no_rain	no_sun	0	2	2	1	1	1
241	191937	8	pot_from_EDF	English	100	100	16/6/2014	10:30	10:35	533393	187491	slight_breeze	complete_cover	no_rain	no_sun	0	0	3	1	0	0
242	191937	8	pot_from_EDF	English	100	100	10/6/2014	10:30	10:35	533496	187443	slight_breeze	complete_cover	no_rain	no_sun	1	1	3	1	1	1
243	191937	7	pot_from_EDF	English	100	100	16/6/2014	10:30	10:35	533291	187542	slight_breeze	complete_cover	no_rain	no_sun	2	1	2	1	1	1
244	191937	7	pot_from_EDF	English	100	100	16/6/2014	10:30	10:35	533405	187497	slight_breeze	complete_cover	no_rain	no_sun	0	1	7	1	1	1
245	191937	8	pot_from_EDF	English	100	100	16/6/2014	10:30	10:35	533407	187549	slight_breeze	complete_cover	no_rain	no_sun	1	1	3	1	2	1
246	229463	2	patch_in_ground	English	99	64	16/6/2014	11:23	11:28	525476	164062	slight_breeze	complete_cover	no_rain	sunny_intervals	0	0	2	0	0	0
247	229463	2	patch_in_ground	English	50	250	16/6/2014	11:27	11:32	525490	164051	slight_breeze	complete_cover	no_rain	no_sun	0	0	0	0	0	0
248	229463	2	patch_in_ground	English	5	2	16/6/2014	11:28	11:33	525443	163926	slight_breeze	complete_cover	no_rain	no_sun	0	0	0	0	0	0
249	229463	2	own_pot	English	40	343	16/6/2014	11:31	11:36	525424	163922	slight_breeze	complete_cover	no_rain	no_sun	0	0	0	0	0	0
250	229463	2	patch_in_ground	English	64	99	16/6/2014	11:23	11:28	525466	163939	slight_breeze	complete_cover	no_rain	sunny_intervals	0	0	2	0	0	0
251	229463	4	patch_in_ground	English	140	99	16/6/2014	11:22	11:27	525474	164018	slight_breeze	complete_cover	no_rain	no_sun	0	0	2	4	0	0
252	229463	3	patch_in_ground	English	42	247	16/6/2014	11:28	11:33	525479	164057	slight_breeze	complete_cover	no_rain	no_sun	0	0	0	0	0	0
253	229463	3	pot_from_EDF	English	162	231	16/6/2014	11:32	11:37	525477	164045	slight_breeze	complete_cover	no_rain	no_sun	0	0	0	0	0	0
254	229463	2	patch_in_ground	English	240	162	16/6/2014	11:35	11:40	525482	164064	slight_breeze	complete_cover	no_rain	no_sun	0	0	0	0	0	0
255	229463	3	patch_in_ground	English	280	32	16/6/2014	11:20	11:45	525479	164056	slight_breeze	complete_cover	no_rain	no_sun	0	0	0	0	0	0
256	229463	3	patch_in_ground	English	280	32	16/6/2014	11:15	11:50	525483	164054	slight_breeze	complete_cover	no_rain	no_sun	0	0	0	0	0	0
257	226668	1	pot_from_EDF	English	20	20	16/6/2014	12:15	12:30	446524	113599	windy	complete_cover	no_rain	no_sun	0	1	3	0	0	0
258	0	25	pot_from_EDF	English	30	30	12/6/2014	14:0	14:10	232270	640580	slight_breeze	complete_cover	no_rain	sunny_intervals	0	0	0	0	0	0
259	0	25	pot_from_EDF	English	15	15	16/6/2014	1:24	13:32	343711	108764	slight_breeze	more_than_half_cover	no_rain	no_sun	0	0	0	0	0	0
260	229311	22	own_pot	English	40	40	16/6/2014	11:45	12:5	261612	666194	slight_breeze	less_than_half_cover	no_rain	bright_sun	22	7	19	17	23	17
261	0	8	patch_in_ground	French	40	60	16/6/2014	13:45	13:55	458818	454811	windy	more_than_half_cover	no_rain	sunny_intervals	0	0	2	0	2	1
262	212732	4	pot_from_EDF	English	20	20	13/6/2014	13:42	13:48	425538	257115	slight_breeze	less_than_half_cover	no_rain	sunny_intervals	0	0	0	0	1	0
263	0	8	patch_in_ground	English	40	60	10/6/2014	13:36	13:46	458818	454811	no_wind	more_than_half_cover	no_rain	sunny_intervals	3	0	6	1	2	3
264	212732	4	pot_from_EDF	English	24	24	16/6/2014	1:55	14:0	425514	257199	slight_breeze	less_than_half_cover	no_rain	bright_sun	0	0	0	0	2	0
265	216962	6	pot_from_EDF	English	20	22	16/6/2014	14:40	14:45	451527	206748	slight_breeze	complete_cover	no_rain	no_sun	0	0	1	2	0	0
266	216962	12	pot_from_EDF	French	30	60	16/6/2014	14:40	14:45	451527	206748	slight_breeze	complete_cover	no_rain	no_sun	7	8	4	3	0	3
267	212732	2	pot_from_EDF	English	24	24	16/6/2014	11:45	11:50	425575	257293	no_wind	less_than_half_cover	light_rain	no_sun	0	0	0	0	1	0
268	212732	3	pot_from_EDF	English	24	24	16/6/2014	11:15	11:25	425547	257135	slight_breeze	more_than_half_cover	no_rain	sunny_intervals	0	0	0	0	1	0
269	229319	13	own_pot	English	15	15	16/6/2014	14:10	14:15	303832	858982	slight_breeze	less_than_half_cover	no_rain	bright_sun	0	0	0	0	0	0
270	229319	13	own_pot	English	15	15	16/6/2014	13:45	13:50	303832	858982	slight_breeze	more_than_half_cover	no_rain	sunny_intervals	0	0	0	0	0	0
271	191937	30	pot_from_EDF	English	100	100	16/6/2014	15:0	15:5	533392	187485	slight_breeze	more_than_half_cover	no_rain	no_sun	0	2	3	3	0	2
272	191937	19	pot_from_EDF	English	100	100	16/6/2014	15:0	15:5	533391	187487	slight_breeze	complete_cover	no_rain	no_sun	4	2	3	1	1	1
273	191937	19	pot_from_EDF	English	100	100	16/6/2014	15:0	15:5	533390	187492	slight_breeze	complete_cover	no_rain	no_sun	1	1	2	1	1	3
274	191937	19	pot_from_EDF	English	100	100	16/6/2014	15:0	15:5	533402	187459	slight_breeze	complete_cover	no_rain	no_sun	3	2	1	2	1	1
275	191937	19	pot_from_EDF	English	100	100	16/6/2014	15:0	15:5	533369	187498	slight_breeze	complete_cover	no_rain	no_sun	2	3	4	2	1	0
276	191937	19	pot_from_EDF	English	100	100	16/6/2014	15:0	15:5	533395	187494	slight_breeze	complete_cover	no_rain	no_sun	3	3	2	1	4	0
277	2172	2	own_pot	French	10	10	16/6/2014	15:0	15:5	222271	676612	no_wind	no_cloud	no_rain	bright_sun	0	0	4	0	0	0
278	191937	19	pot_from_EDF	English	100	100	16/6/2014	15:0	15:5	533325	187492	slight_breeze	complete_cover	no_rain	no_sun	0	0	2	1	1	1
279	191937	28	pot_from_EDF	English	100	100	16/6/2014	15:0	17:0	533375	187496	slight_breeze	complete_cover	no_rain	no_sun	1	1	5	4	2	2
280	191937	30	pot_from_EDF	English	100	100	16/6/2014	15:0	15:5	533375	187490	slight_breeze	complete_cover	no_rain	no_sun	0	1	2	0	0	0
281	191937	19	pot_from_EDF	English	100	100	16/6/2014	15:0	15:5	533362	187502	slight_breeze	complete_cover	no_rain	no_sun	0	1	2	1	4	0
282	191937	19	pot_from_EDF	English	100	100	16/6/2014	15:0	15:5	533395	187487	slight_breeze	complete_cover	no_rain	no_sun	0	1	2	3	1	0
283	191937	19	pot_from_EDF	English	100	100	16/6/2014	15:0	15:5	533409	187507	slight_breeze	complete_cover	no_rain	no_sun	2	1	5	2	1	2
284	191937	19	pot_from_EDF	English	100	100	16/6/2014	15:0	15:5	533380	187495	slight_breeze	complete_cover	no_rain	no_sun	0	1	1	1	2	1
285	191937	19	pot_from_EDF	English	100	100	16/6/2014	15:5	15:5	533406	187462	slight_breeze	complete_cover	no_rain	no_sun	3	4	4	4	4	3
286	191937	19	pot_from_EDF	English	100	100	16/6/2014	15:0	15:5	533342	187509	slight_breeze	complete_cover	no_rain	no_sun	1	2	3	1	1	2
287	219591	25	own_pot	French	10	10	16/6/2014	15:8	15:15	401012	360316	slight_breeze	more_than_half_cover	no_rain	sunny_intervals	0	0	0	0	0	0
288	225226	2	own_pot	French	10	10	16/6/2014	15:20	15:25	222283	676621	no_wind	no_cloud	no_rain	bright_sun	0	0	4	0	0	0
289	229622	6	pot_from_EDF	English	15	13	16/6/2014	14:45	14:50	425002	212455	slight_breeze	more_than_half_cover	no_rain	sunny_intervals	0	0	0	0	3	3
290	0	7	patch_in_ground	English	190	190	13/6/2014	0:0	0:5	341481	370224	slight_breeze	less_than_half_cover	no_rain	bright_sun	0	1	1	0	0	0
291	0	8	patch_in_ground	English	30	90	16/6/2014	15:20	15:44	334628	380912	slight_breeze	more_than_half_cover	no_rain	sunny_intervals	0	0	0	0	0	0
292	0	14	patch_in_ground	French	18	13	14/6/2014	3:0	3:5	341497	370232	slight_breeze	less_than_half_cover	light_rain	bright_sun	1	0	2	0	1	1
293	0	3	own_pot	English	10	10	15/6/2014	4:6	4:11	391599	371882	no_wind	no_cloud	no_rain	bright_sun	0	0	0	0	0	0
294	229463	1	patch_in_ground	English	70	45	16/6/2014	16:11	16:16	525256	170389	slight_breeze	complete_cover	no_rain	sunny_intervals	0	0	0	0	0	0
295	229330	1	patch_in_ground	English	40	40	16/6/2014	16:4	16:21	635223	300734	slight_breeze	complete_cover	no_rain	no_sun	0	0	0	0	1	2
296	229330	3	patch_in_ground	English	20	20	16/6/2014	16:5	16:21	635207	300641	no_wind	complete_cover	no_rain	no_sun	1	0	0	1	1	0
297	229330	1	patch_in_ground	English	50	100	16/6/2014	16:5	16:21	635177	300649	no_wind	complete_cover	no_rain	no_sun	0	0	0	0	0	2
298	229463	1	own_pot	English	15	15	16/6/2014	16:53	16:58	526521	163646	no_wind	complete_cover	no_rain	no_sun	0	0	0	0	0	0
299	229463	1	patch_in_ground	English	30	30	16/6/2014	17:5	17:10	523023	162529	slight_breeze	more_than_half_cover	no_rain	no_sun	0	0	0	0	0	1
300	229463	23	patch_in_ground	English	100	100	16/6/2014	10:0	10:15	386661	167139	slight_breeze	more_than_half_cover	no_rain	no_sun	1	0	2	2	0	1
301	0	2	patch_in_ground	English	50	30	16/6/2014	18:45	18:55	536194	171442	windy	complete_cover	no_rain	sunny_intervals	0	0	0	0	0	0
302	229463	1	patch_in_ground	English	30	60	16/6/2014	18:35	18:40	523777	161138	slight_breeze	more_than_half_cover	no_rain	no_sun	0	0	1	0	0	0
303	229463	4	pot_from_EDF	English	250	60	16/6/2014	9:45	9:50	525410	164045	slight_breeze	complete_cover	no_rain	no_sun	0	0	0	0	0	0
304	0	4	own_pot	English	30	30	16/6/2014	14:45	14:50	223233	643324	no_wind	less_than_half_cover	no_rain	bright_sun	0	0	0	0	0	0
305	218626	3	own_pot	French	45	45	13/6/2014	16:5	16:15	637708	262912	slight_breeze	no_cloud	no_rain	bright_sun	0	0	1	0	0	0
306	229463	1	patch_in_ground	English	58	210	16/6/2014	20:21	20:26	520251	160207	slight_breeze	complete_cover	no_rain	no_sun	0	0	0	0	0	0
307	229622	3	pot_from_EDF	English	15	15	17/6/2014	9:5	9:10	425002	212456	slight_breeze	less_than_half_cover	no_rain	bright_sun	2	0	0	1	2	1
308	0	2	patch_in_ground	English	50	50	17/6/2014	8:13	8:30	539194	193972	no_wind	more_than_half_cover	no_rain	sunny_intervals	0	0	0	0	0	0
309	229120	6	pot_from_EDF	English	45	50	17/6/2014	10:0	10:10	256392	660636	no_wind	no_cloud	no_rain	bright_sun	0	0	0	0	0	0
310	228439	4	own_pot	English	20	27	17/6/2014	10:48	10:53	390011	335003	slight_breeze	more_than_half_cover	no_rain	sunny_intervals	0	0	0	0	0	0
311	288139	4	own_pot	English	20	27	17/6/2014	10:50	10:55	390773	336296	slight_breeze	more_than_half_cover	no_rain	sunny_intervals	0	0	0	0	0	0
312	228439	27	patch_in_ground	English	12	40	17/6/2014	10:50	10:55	390714	336281	slight_breeze	more_than_half_cover	no_rain	sunny_intervals	0	0	1	0	0	0
313	228439	27	patch_in_ground	English	12	40	17/6/2014	10:50	10:55	390728	336303	slight_breeze	more_than_half_cover	no_rain	sunny_intervals	0	0	1	0	0	0
314	228439	8	own_pot	French	30	30	17/6/2014	10:50	10:55	390726	336300	no_wind	more_than_half_cover	no_rain	sunny_intervals	0	0	0	0	0	0
315	228439	4	own_pot	English	20	27	17/6/2014	10:50	10:55	390583	336353	slight_breeze	more_than_half_cover	no_rain	sunny_intervals	0	0	0	0	0	0
316	228439	8	own_pot	French	30	30	17/6/2014	10:50	11:0	390685	336310	no_wind	more_than_half_cover	no_rain	sunny_intervals	1	0	0	0	0	0
317	228439	2	patch_in_ground	English	20	17	17/6/2014	10:47	10:59	390575	336295	slight_breeze	more_than_half_cover	no_rain	sunny_intervals	0	0	0	0	0	0
318	228439	8	own_pot	French	112	112	17/6/2014	10:50	10:55	390696	336382	slight_breeze	more_than_half_cover	no_rain	sunny_intervals	0	0	0	0	0	0
319	228439	9	own_pot	French	30	30	17/6/2014	10:50	10:55	390505	336379	no_wind	more_than_half_cover	no_rain	sunny_intervals	1	0	0	0	0	0
320	228439	5	own_pot	French	15	20	17/6/2014	10:51	10:56	390733	336289	slight_breeze	more_than_half_cover	no_rain	sunny_intervals	0	0	0	0	0	0
321	228430	5	own_pot	French	15	15	17/6/2014	10:50	11:10	390032	334715	slight_breeze	more_than_half_cover	no_rain	sunny_intervals	2	0	1	1	1	0
322	228439	9	own_pot	French	30	30	17/6/2014	10:50	10:55	390697	336357	no_wind	more_than_half_cover	no_rain	sunny_intervals	0	0	0	0	0	0
323	228439	9	own_pot	French	30	30	17/6/2014	10:50	10:55	390729	336300	no_wind	more_than_half_cover	no_rain	sunny_intervals	0	0	0	0	0	0
324	228439	8	own_pot	French	30	30	17/6/2014	10:50	10:55	390736	336303	no_wind	more_than_half_cover	no_rain	sunny_intervals	0	0	0	0	0	0
325	228439	8	own_pot	French	28	28	17/6/2014	10:50	10:55	390729	336302	slight_breeze	more_than_half_cover	no_rain	sunny_intervals	0	0	0	0	0	0
326	228439	9	own_pot	French	30	30	17/6/2014	10:50	10:55	390668	336365	no_wind	more_than_half_cover	no_rain	sunny_intervals	0	0	0	0	0	0
327	228439	2	pot_from_EDF	English	21	20	17/6/2014	10:53	10:58	390729	336302	slight_breeze	less_than_half_cover	no_rain	sunny_intervals	0	0	0	0	0	0
328	0	45	patch_in_ground	English	50	500	17/6/2014	9:40	10:0	264099	663472	no_wind	no_cloud	no_rain	bright_sun	74	80	161	204	72	54
329	0	26	pot_from_EDF	English	20	30	17/6/2014	11:30	11:45	456793	367519	slight_breeze	complete_cover	no_rain	no_sun	0	0	0	0	0	0
330	229364	11	pot_from_EDF	English	15	15	12/6/2014	14:0	14:15	425863	321489	slight_breeze	no_cloud	no_rain	bright_sun	0	0	1	1	0	0
331	183098	1	pot_from_EDF	English	20	15	10/6/2014	13:5	13:10	620198	311932	slight_breeze	more_than_half_cover	no_rain	sunny_intervals	1	0	1	1	1	5
332	183098	10	pot_from_EDF	English	20	15	10/6/2014	13:5	13:10	620192	311849	slight_breeze	more_than_half_cover	no_rain	sunny_intervals	2	0	5	2	3	5
333	229622	2	pot_from_EDF	English	15	15	17/6/2014	11:0	11:5	425002	212457	slight_breeze	less_than_half_cover	no_rain	bright_sun	2	0	0	1	1	0
334	189937	6	own_pot	English	65	60	17/6/2014	12:50	12:55	514229	344402	slight_breeze	less_than_half_cover	no_rain	bright_sun	0	0	0	0	6	0
335	0	5	patch_in_ground	French	40	50	9/6/2014	14:10	14:20	458758	454750	no_wind	complete_cover	heavy_rain	no_sun	0	0	1	0	0	0
336	183098	5	pot_from_EDF	English	20	15	17/6/2014	12:53	13:0	620192	311849	windy	more_than_half_cover	no_rain	bright_sun	3	1	3	6	3	0
337	0	5	patch_in_ground	English	40	50	12/6/2014	11:25	11:35	458758	454750	no_wind	more_than_half_cover	no_rain	sunny_intervals	0	0	3	0	2	2
338	0	12	patch_in_ground	English	30	62	12/6/2014	9:45	9:51	375837	367211	no_wind	no_cloud	no_rain	bright_sun	2	1	2	1	1	1
339	0	4	patch_in_ground	English	90	35	12/6/2014	9:45	9:51	375831	367194	no_wind	no_cloud	no_rain	bright_sun	0	1	2	1	1	1
340	0	3	patch_in_ground	English	50	50	17/6/2014	12:55	13:10	520831	233134	windy	no_cloud	no_rain	bright_sun	3	8	10	0	0	2
341	226668	1	pot_from_EDF	English	20	20	17/6/2014	12:15	12:30	446516	113591	windy	less_than_half_cover	no_rain	sunny_intervals	0	0	0	0	0	0
342	0	5	patch_in_ground	English	60	65	12/6/2014	9:45	9:51	375854	367229	no_wind	no_cloud	no_rain	bright_sun	1	0	1	1	2	2
343	0	4	patch_in_ground	English	150	200	17/6/2014	10:15	10:30	447655	374698	slight_breeze	more_than_half_cover	no_rain	sunny_intervals	3	0	5	1	4	0
344	0	9	pot_from_EDF	English	10	40	17/6/2014	14:0	15:0	410545	285490	slight_breeze	more_than_half_cover	no_rain	sunny_intervals	1	2	0	1	0	3
345	0	5	patch_in_ground	English	45	40	17/6/2014	13:30	13:35	429705	568101	slight_breeze	complete_cover	no_rain	sunny_intervals	1	0	1	0	0	0
346	0	31	patch_in_ground	English	45	40	17/6/2014	13:20	13:25	531882	180553	slight_breeze	complete_cover	no_rain	sunny_intervals	1	0	1	0	0	0
347	0	5	patch_in_ground	English	45	40	17/6/2014	13:30	13:35	429683	568121	slight_breeze	complete_cover	no_rain	sunny_intervals	0	0	1	0	0	0
348	0	31	patch_in_ground	English	45	40	17/6/2014	13:20	13:25	530870	172555	slight_breeze	complete_cover	no_rain	sunny_intervals	1	0	1	0	0	0
349	0	6	patch_in_ground	English	45	40	17/6/2014	14:35	14:40	429758	568113	slight_breeze	complete_cover	no_rain	sunny_intervals	2	0	0	0	0	0
350	0	6	patch_in_ground	English	45	40	17/6/2014	13:20	13:25	347871	553850	slight_breeze	complete_cover	no_rain	sunny_intervals	1	0	0	0	0	0
351	0	5	patch_in_ground	English	45	40	17/6/2014	1:30	1:35	429743	568128	slight_breeze	complete_cover	no_rain	sunny_intervals	1	0	1	0	0	0
352	0	6	patch_in_ground	English	45	40	16/6/2014	15:5	15:10	430065	568355	slight_breeze	less_than_half_cover	no_rain	sunny_intervals	1	0	0	0	0	0
353	0	6	patch_in_ground	English	45	40	16/6/2014	15:5	15:10	429758	568113	slight_breeze	less_than_half_cover	no_rain	sunny_intervals	1	0	0	0	0	0
354	0	25	pot_from_EDF	English	100	100	11/6/2014	14:30	14:40	262224	660784	slight_breeze	less_than_half_cover	no_rain	bright_sun	0	0	0	0	1	1
355	0	6	patch_in_ground	English	45	40	17/6/2014	13:20	13:25	283863	679609	slight_breeze	complete_cover	no_rain	sunny_intervals	1	0	0	0	0	0
356	193194	3	pot_from_EDF	English	15	20	12/6/2014	9:15	10:0	401588	209984	slight_breeze	less_than_half_cover	no_rain	sunny_intervals	1	0	1	0	0	1
357	0	31	patch_in_ground	English	45	40	17/6/2014	13:55	14:0	429666	568104	slight_breeze	less_than_half_cover	no_rain	sunny_intervals	1	0	1	0	0	0
358	0	6	patch_in_ground	English	45	40	17/6/2014	14:35	14:40	429758	568064	slight_breeze	complete_cover	no_rain	sunny_intervals	2	0	0	0	0	0
359	0	6	patch_in_ground	English	45	40	17/6/2014	13:45	13:50	429689	567994	slight_breeze	complete_cover	no_rain	sunny_intervals	0	0	0	0	0	0
360	0	31	patch_in_ground	English	45	40	17/6/2014	13:20	13:25	429568	568127	slight_breeze	more_than_half_cover	no_rain	sunny_intervals	1	0	1	0	0	0
361	0	6	patch_in_ground	English	30	30	17/6/2014	14:35	14:40	429758	568064	slight_breeze	complete_cover	no_rain	sunny_intervals	2	0	0	0	0	0
362	0	26	pot_from_EDF	English	100	100	17/6/2014	14:30	14:45	261912	661875	no_wind	less_than_half_cover	no_rain	bright_sun	0	1	0	0	1	1
363	0	6	patch_in_ground	English	45	40	17/6/2014	14:35	14:40	429646	568065	slight_breeze	complete_cover	no_rain	sunny_intervals	2	0	0	0	0	0
364	0	20	patch_in_ground	English	30	90	17/6/2014	13:45	14:0	285382	694893	no_wind	less_than_half_cover	no_rain	bright_sun	2	1	0	3	0	0
365	225933	25	patch_in_ground	English	50	58	17/6/2014	11:51	12:15	369217	82952	slight_breeze	less_than_half_cover	no_rain	bright_sun	0	0	0	0	0	0
366	0	6	pot_from_EDF	English	15	15	17/6/2014	13:0	13:20	507042	287182	windy	no_cloud	no_rain	bright_sun	0	1	0	0	1	0
367	0	26	pot_from_EDF	English	100	100	17/6/2014	14:30	14:45	260704	661779	no_wind	less_than_half_cover	no_rain	bright_sun	1	1	1	1	2	1
368	0	20	patch_in_ground	English	30	90	3/6/2014	13:45	14:0	285382	694893	slight_breeze	complete_cover	no_rain	no_sun	3	0	2	1	0	0
369	0	25	pot_from_EDF	English	100	100	11/6/2014	14:30	14:45	262242	660803	slight_breeze	less_than_half_cover	no_rain	bright_sun	0	1	0	0	1	1
370	0	20	patch_in_ground	English	30	90	11/6/2014	13:45	14:0	285129	695092	no_wind	complete_cover	no_rain	no_sun	2	1	2	0	1	1
371	0	26	pot_from_EDF	English	100	100	17/6/2014	14:30	14:45	261194	661606	slight_breeze	less_than_half_cover	no_rain	bright_sun	0	0	0	0	1	1
372	0	26	pot_from_EDF	English	100	100	11/6/2014	14:30	14:45	262174	660840	slight_breeze	less_than_half_cover	no_rain	bright_sun	0	0	0	0	1	1
373	0	26	pot_from_EDF	English	100	100	11/6/2014	14:30	14:45	262341	660822	slight_breeze	less_than_half_cover	no_rain	bright_sun	0	1	0	0	1	1
374	0	24	pot_from_EDF	English	30	60	11/6/2014	14:30	14:45	260826	661649	slight_breeze	less_than_half_cover	no_rain	bright_sun	0	0	0	0	1	1
375	228741	3	pot_from_EDF	English	20	20	17/6/2014	13:55	14:15	520982	122697	slight_breeze	less_than_half_cover	no_rain	bright_sun	0	0	0	0	0	0
376	0	25	pot_from_EDF	English	100	100	11/6/2014	13:50	14:20	261888	661790	slight_breeze	complete_cover	no_rain	sunny_intervals	1	1	1	2	1	1
377	0	26	pot_from_EDF	English	30	60	11/6/2014	14:30	14:45	262309	660806	slight_breeze	less_than_half_cover	no_rain	bright_sun	0	0	0	0	1	1
378	229622	3	pot_from_EDF	English	15	15	17/6/2014	13:10	13:15	425002	212457	slight_breeze	less_than_half_cover	no_rain	bright_sun	0	1	1	1	4	2
379	0	1	patch_in_ground	English	15	45	16/6/2014	19:45	19:50	294533	757991	slight_breeze	less_than_half_cover	no_rain	bright_sun	1	0	4	1	0	0
380	0	1	own_pot	French	15	17	16/6/2014	18:0	18:5	290975	761534	slight_breeze	no_cloud	no_rain	sunny_intervals	2	1	3	2	4	2
381	0	1	patch_in_ground	French	20	45	13/6/2014	18:30	18:50	294048	758292	slight_breeze	more_than_half_cover	no_rain	sunny_intervals	2	1	5	3	3	0
382	0	1	own_pot	French	50	50	13/6/2014	18:0	18:45	294462	758585	slight_breeze	less_than_half_cover	no_rain	sunny_intervals	4	0	7	5	0	0
383	188334	10	pot_from_EDF	English	36	35	17/6/2014	14:10	14:35	513763	170687	no_wind	no_cloud	no_rain	bright_sun	2	1	0	1	2	1
384	227884	19	pot_from_EDF	English	36	30	16/6/2014	13:30	13:45	512693	215829	slight_breeze	complete_cover	no_rain	no_sun	1	5	2	1	1	1
385	225588	1	patch_in_ground	English	35	62	17/6/2014	12:46	12:54	508768	194686	windy	more_than_half_cover	no_rain	sunny_intervals	0	0	0	0	0	0
386	0	32	patch_in_ground	English	100	100	17/6/2014	14:10	14:20	299442	579547	no_wind	more_than_half_cover	no_rain	bright_sun	0	0	4	0	1	0
387	229463	1	patch_in_ground	English	122	83	16/6/2014	16:55	17:0	525292	163996	slight_breeze	complete_cover	no_rain	no_sun	1	0	1	2	0	1
388	227884	19	pot_from_EDF	English	36	30	17/6/2014	13:30	13:45	512694	215755	slight_breeze	no_cloud	no_rain	bright_sun	2	5	1	0	2	1
389	228585	1	pot_from_EDF	French	30	30	17/6/2014	15:30	15:35	345767	731356	slight_breeze	more_than_half_cover	no_rain	sunny_intervals	0	0	0	1	0	0
390	225226	15	patch_in_ground	English	100	100	17/6/2014	15:20	15:30	226625	675530	no_wind	less_than_half_cover	no_rain	bright_sun	0	0	0	0	0	0
391	229450	2	patch_in_ground	English	40	40	15/6/2014	13:47	13:55	449670	451600	slight_breeze	complete_cover	no_rain	no_sun	0	0	2	1	0	0
392	229450	2	patch_in_ground	English	40	40	16/6/2014	17:15	17:22	449670	451600	slight_breeze	more_than_half_cover	no_rain	no_sun	0	0	4	4	0	0
393	229450	2	patch_in_ground	English	40	40	17/6/2014	16:5	16:12	449670	451600	slight_breeze	more_than_half_cover	no_rain	sunny_intervals	0	0	1	2	0	1
394	229450	3	patch_in_ground	English	154	112	17/6/2014	16:0	16:30	450244	451510	slight_breeze	complete_cover	no_rain	no_sun	2	2	3	2	7	1
395	229450	1	patch_in_ground	English	35	60	17/6/2014	15:20	15:27	450336	451399	slight_breeze	complete_cover	no_rain	no_sun	2	1	0	1	0	1
396	229450	1	patch_in_ground	French	26	46	17/6/2014	16:45	16:55	450260	451513	no_wind	more_than_half_cover	no_rain	no_sun	0	0	1	3	0	1
397	229450	2	patch_in_ground	English	100	100	17/6/2014	15:35	15:40	450207	450981	slight_breeze	complete_cover	no_rain	no_sun	0	0	1	3	0	1
398	229463	1	patch_in_ground	English	43	120	17/6/2014	17:0	17:5	524241	160326	slight_breeze	less_than_half_cover	no_rain	sunny_intervals	0	0	0	1	0	0
399	0	1	patch_in_ground	French	20	50	17/6/2014	18:30	18:50	294303	758193	slight_breeze	less_than_half_cover	no_rain	sunny_intervals	4	1	4	8	3	1
400	229450	2	own_pot	English	50	200	17/6/2014	19:55	20:10	450016	451251	no_wind	complete_cover	no_rain	no_sun	8	8	8	8	8	8
401	229450	2	pot_from_EDF	English	15	15	17/6/2014	15:15	15:20	450258	450875	no_wind	less_than_half_cover	no_rain	sunny_intervals	0	0	0	2	1	0
402	228618	4	pot_from_EDF	English	10	10	16/6/2014	17:25	17:40	535761	172298	no_wind	no_cloud	no_rain	bright_sun	0	0	1	0	0	0
403	0	12	pot_from_EDF	English	20	20	6/6/2014	12:15	12:20	444754	392170	slight_breeze	less_than_half_cover	no_rain	bright_sun	0	1	2	0	0	0
404	229463	1	patch_in_ground	English	70	230	17/6/2014	16:10	16:15	525024	164185	no_wind	no_cloud	no_rain	sunny_intervals	0	0	0	0	0	0
405	228881	14	patch_in_ground	French	250	250	10/6/2014	15:40	15:55	501438	150602	slight_breeze	no_cloud	no_rain	bright_sun	0	1	6	2	2	1
406	0	4	pot_from_EDF	English	14	15	12/6/2014	13:25	13:35	344468	463942	slight_breeze	no_cloud	no_rain	bright_sun	0	1	0	0	0	0
407	218626	1	own_pot	French	12	20	17/6/2014	17:0	17:15	642448	266704	slight_breeze	less_than_half_cover	no_rain	sunny_intervals	0	2	0	0	0	0
408	225331	24	pot_from_EDF	English	26	30	17/6/2014	13:50	14:10	294045	179937	windy	more_than_half_cover	no_rain	sunny_intervals	0	0	1	0	0	0
409	225331	24	pot_from_EDF	English	26	30	17/6/2014	13:35	14:0	294088	179937	slight_breeze	less_than_half_cover	no_rain	bright_sun	0	0	5	0	0	0
410	229038	2	pot_from_EDF	English	15	15	17/6/2014	11:10	11:15	183552	207235	slight_breeze	no_cloud	no_rain	bright_sun	2	0	2	0	0	0
411	229038	2	pot_from_EDF	English	15	15	17/6/2014	11:12	11:17	183552	207235	slight_breeze	less_than_half_cover	no_rain	bright_sun	1	0	2	1	0	0
412	225331	24	pot_from_EDF	English	26	30	17/6/2014	14:40	14:55	294044	179937	no_wind	less_than_half_cover	no_rain	sunny_intervals	0	0	2	0	0	0
413	206898	3	pot_from_EDF	English	30	32	16/6/2014	12:20	12:30	357907	171242	slight_breeze	less_than_half_cover	no_rain	bright_sun	0	0	0	1	0	0
414	221102	6	patch_in_ground	English	63	60	3/6/2014	13:30	14:30	441376	316186	no_wind	more_than_half_cover	no_rain	sunny_intervals	7	3	8	7	10	7
415	224950	1	patch_in_ground	English	100	200	17/6/2014	19:0	19:30	447702	450143	slight_breeze	complete_cover	no_rain	sunny_intervals	0	7	1	0	0	6
416	0	26	pot_from_EDF	English	100	100	11/6/2014	13:50	14:20	262309	660806	slight_breeze	complete_cover	no_rain	sunny_intervals	1	1	1	1	1	1
417	0	25	pot_from_EDF	English	100	100	11/6/2014	13:50	14:20	261888	661790	slight_breeze	complete_cover	no_rain	sunny_intervals	1	1	1	1	1	1
418	0	25	pot_from_EDF	English	100	100	11/6/2014	14:30	14:45	262268	660810	slight_breeze	less_than_half_cover	no_rain	bright_sun	0	0	0	0	1	1
419	0	2	patch_in_ground	English	100	100	17/6/2014	14:20	14:30	309298	724561	slight_breeze	more_than_half_cover	no_rain	bright_sun	0	0	0	0	0	0
420	0	25	pot_from_EDF	English	100	100	11/6/2014	14:30	14:45	262268	660810	slight_breeze	less_than_half_cover	no_rain	bright_sun	0	1	1	1	0	1
421	0	2	patch_in_ground	English	100	100	18/6/2014	9:10	9:20	309337	724543	slight_breeze	less_than_half_cover	no_rain	sunny_intervals	1	0	3	1	0	0
422	0	25	pot_from_EDF	English	100	100	11/6/2014	14:30	14:45	260547	661591	slight_breeze	less_than_half_cover	no_rain	bright_sun	0	0	0	0	2	1
423	0	25	pot_from_EDF	English	100	100	11/6/2014	14:30	14:45	262268	660810	slight_breeze	less_than_half_cover	no_rain	bright_sun	0	1	0	0	1	1
424	0	25	pot_from_EDF	English	100	100	11/6/2014	14:30	14:45	262268	660810	slight_breeze	less_than_half_cover	no_rain	bright_sun	1	1	1	0	1	1
425	185787	1	own_pot	French	50	50	17/6/2014	15:10	15:15	294397	758748	slight_breeze	more_than_half_cover	no_rain	bright_sun	0	0	1	0	0	0
426	0	25	pot_from_EDF	English	100	100	11/6/2014	14:30	14:45	262268	660810	slight_breeze	less_than_half_cover	no_rain	bright_sun	2	2	1	2	2	2
427	0	25	pot_from_EDF	English	100	100	11/6/2014	14:30	14:45	260720	661603	slight_breeze	complete_cover	no_rain	sunny_intervals	2	2	2	1	2	2
428	0	25	pot_from_EDF	English	100	100	11/6/2014	14:30	14:45	262268	660810	slight_breeze	less_than_half_cover	no_rain	bright_sun	2	2	1	2	3	2
429	0	25	pot_from_EDF	English	100	100	11/6/2014	14:30	14:45	262268	660810	slight_breeze	less_than_half_cover	no_rain	bright_sun	2	2	1	2	4	4
430	0	25	pot_from_EDF	English	100	100	11/6/2014	14:30	14:45	262268	660810	slight_breeze	less_than_half_cover	no_rain	bright_sun	2	3	1	2	4	6
431	0	25	pot_from_EDF	English	100	100	12/6/2014	14:30	14:45	262268	660810	slight_breeze	less_than_half_cover	no_rain	bright_sun	0	1	0	0	1	1
432	0	24	pot_from_EDF	English	100	100	11/6/2014	14:30	14:45	260720	661603	slight_breeze	more_than_half_cover	no_rain	bright_sun	1	1	2	1	1	1
433	0	25	pot_from_EDF	English	100	100	12/6/2014	14:30	14:45	262268	660810	slight_breeze	less_than_half_cover	no_rain	bright_sun	0	0	0	0	0	0
434	0	26	pot_from_EDF	English	100	100	12/6/2014	13:50	14:20	262263	660802	slight_breeze	complete_cover	no_rain	sunny_intervals	0	1	4	0	1	1
435	0	26	pot_from_EDF	English	100	100	12/6/2014	13:50	14:20	260635	661629	slight_breeze	complete_cover	no_rain	sunny_intervals	0	1	1	0	1	1
436	228952	2	patch_in_ground	English	100	100	18/6/2014	9:25	9:35	309306	724549	slight_breeze	less_than_half_cover	no_rain	sunny_intervals	1	1	1	1	1	1
437	206898	3	pot_from_EDF	English	30	32	11/6/2014	12:10	12:20	357918	171238	no_wind	less_than_half_cover	no_rain	bright_sun	2	0	1	0	0	0
438	227563	45	patch_in_ground	English	50	500	17/6/2014	9:40	10:0	264179	663394	no_wind	no_cloud	no_rain	bright_sun	87	12	161	204	65	48
439	206898	3	pot_from_EDF	English	30	32	12/6/2014	12:15	12:25	357915	171234	no_wind	less_than_half_cover	no_rain	sunny_intervals	0	1	0	2	1	1
440	206898	3	pot_from_EDF	English	30	32	17/6/2014	12:15	12:25	357898	171247	slight_breeze	no_cloud	no_rain	bright_sun	0	1	1	2	1	1
441	227884	7	pot_from_EDF	English	36	30	18/6/2014	11:39	11:44	512689	215740	slight_breeze	more_than_half_cover	no_rain	sunny_intervals	0	0	0	0	0	0
442	227884	7	pot_from_EDF	English	36	30	18/6/2014	11:47	11:52	513050	214721	slight_breeze	more_than_half_cover	no_rain	sunny_intervals	0	0	0	0	0	0
443	187783	2	pot_from_EDF	English	21	30	10/6/2014	12:55	13:5	255242	56480	slight_breeze	more_than_half_cover	no_rain	sunny_intervals	0	0	0	0	0	0
444	187783	2	pot_from_EDF	English	21	33	13/6/2014	10:45	11:5	255242	56480	slight_breeze	no_cloud	no_rain	bright_sun	0	0	0	0	0	1
445	187783	2	pot_from_EDF	English	25	34	18/6/2014	12:55	13:10	255242	56480	no_wind	less_than_half_cover	no_rain	bright_sun	1	0	0	0	0	1
446	226668	1	pot_from_EDF	English	20	20	18/6/2014	12:15	12:30	446518	113594	slight_breeze	more_than_half_cover	no_rain	sunny_intervals	0	1	1	0	0	0
447	0	2	patch_in_ground	English	40	199	11/6/2014	16:52	17:3	250126	58126	no_wind	more_than_half_cover	no_rain	sunny_intervals	4	1	0	2	0	2
448	187783	3	pot_from_EDF	English	21	27	16/6/2014	12:55	13:5	255240	56493	no_wind	less_than_half_cover	no_rain	bright_sun	0	0	0	0	0	0
449	228913	3	patch_in_ground	French	50	50	7/6/2014	13:20	13:25	440282	303185	no_wind	more_than_half_cover	no_rain	no_sun	1	0	0	0	2	1
450	228913	5	patch_in_ground	French	50	50	18/6/2014	13:45	13:50	440278	303196	slight_breeze	less_than_half_cover	no_rain	bright_sun	0	0	0	0	0	0
451	189937	4	own_pot	English	65	60	18/6/2014	12:20	12:30	514228	344400	no_wind	more_than_half_cover	no_rain	bright_sun	0	0	0	0	2	0
452	187783	3	pot_from_EDF	English	27	34	17/6/2014	12:45	13:0	255281	56493	no_wind	less_than_half_cover	no_rain	bright_sun	0	0	0	0	0	0
453	227884	5	pot_from_EDF	English	36	30	18/6/2014	13:46	13:51	512679	215708	slight_breeze	more_than_half_cover	no_rain	sunny_intervals	1	1	0	0	1	0
454	0	3	pot_from_EDF	English	15	15	18/6/2014	14:20	14:25	425000	212454	windy	more_than_half_cover	no_rain	bright_sun	0	0	0	0	0	0
455	227884	6	pot_from_EDF	English	36	30	18/6/2014	13:53	13:58	512687	215728	slight_breeze	more_than_half_cover	no_rain	sunny_intervals	2	1	0	1	0	0
456	227884	5	pot_from_EDF	English	36	30	18/6/2014	14:5	14:10	512687	215728	slight_breeze	more_than_half_cover	no_rain	sunny_intervals	0	1	0	0	1	0
457	229544	1	patch_in_ground	English	50	50	18/6/2014	14:30	14:38	391247	233167	slight_breeze	less_than_half_cover	no_rain	bright_sun	0	0	0	0	0	1
458	0	8	patch_in_ground	English	225	55	18/6/2014	14:33	14:38	443418	400367	slight_breeze	less_than_half_cover	no_rain	bright_sun	0	0	0	0	0	0
459	0	9	pot_from_EDF	English	30	30	18/6/2014	14:35	14:47	443418	400367	slight_breeze	less_than_half_cover	no_rain	bright_sun	0	0	0	0	0	0
460	0	9	own_pot	French	11	13	18/6/2014	14:35	14:47	443418	400367	slight_breeze	less_than_half_cover	no_rain	bright_sun	0	0	0	0	0	0
461	0	27	own_pot	English	45	53	18/6/2014	14:20	14:45	411746	185057	slight_breeze	more_than_half_cover	no_rain	sunny_intervals	3	4	5	6	5	5
462	228527	27	pot_from_EDF	English	10	10	18/6/2014	14:0	14:15	340403	672703	slight_breeze	no_cloud	no_rain	bright_sun	0	0	1	0	0	0
463	0	25	pot_from_EDF	English	10	10	18/6/2014	14:40	14:55	456820	367504	slight_breeze	less_than_half_cover	no_rain	bright_sun	0	0	0	0	0	1
464	228527	27	pot_from_EDF	English	10	10	18/6/2014	14:0	14:15	337500	674748	slight_breeze	no_cloud	no_rain	bright_sun	1	0	0	0	0	0
465	228527	27	pot_from_EDF	English	10	10	18/6/2014	14:0	14:15	339306	672473	slight_breeze	no_cloud	no_rain	bright_sun	1	0	0	0	0	0
466	228527	27	patch_in_ground	English	10	10	18/6/2014	14:0	14:15	340349	672683	slight_breeze	no_cloud	no_rain	bright_sun	0	0	0	0	0	0
467	228527	27	pot_from_EDF	English	10	10	18/6/2014	14:0	14:15	340500	672734	slight_breeze	no_cloud	no_rain	bright_sun	0	0	0	0	0	0
468	228527	27	pot_from_EDF	English	10	10	18/6/2014	14:0	14:15	340382	672736	slight_breeze	no_cloud	no_rain	bright_sun	0	0	1	0	0	0
469	228527	27	pot_from_EDF	English	10	10	18/6/2014	14:0	14:15	340489	672734	slight_breeze	no_cloud	no_rain	bright_sun	0	0	0	0	1	0
470	227900	3	pot_from_EDF	English	25	25	18/6/2014	14:45	15:0	439402	366104	slight_breeze	less_than_half_cover	no_rain	bright_sun	0	0	6	1	1	2
471	228527	27	pot_from_EDF	English	10	10	18/6/2014	14:15	14:19	340318	672758	slight_breeze	no_cloud	no_rain	bright_sun	0	0	5	0	0	1
472	191937	23	pot_from_EDF	English	100	100	18/6/2014	14:50	14:55	533394	187484	slight_breeze	less_than_half_cover	no_rain	bright_sun	2	1	2	3	2	3
473	0	28	pot_from_EDF	English	100	100	18/6/2014	14:50	14:55	533447	187507	slight_breeze	less_than_half_cover	no_rain	sunny_intervals	1	0	1	2	2	1
474	191937	23	pot_from_EDF	English	100	100	18/6/2014	14:50	14:55	533442	187490	slight_breeze	less_than_half_cover	no_rain	sunny_intervals	2	2	3	2	2	3
475	228527	27	pot_from_EDF	English	10	10	18/6/2014	14:0	14:15	340457	672778	slight_breeze	no_cloud	no_rain	bright_sun	0	0	4	0	0	0
476	191937	23	pot_from_EDF	English	100	100	18/6/2014	14:50	14:55	533286	187533	slight_breeze	less_than_half_cover	no_rain	bright_sun	1	0	3	2	1	2
477	191937	28	pot_from_EDF	English	100	100	18/6/2014	14:50	14:55	533381	187502	slight_breeze	less_than_half_cover	no_rain	sunny_intervals	1	1	2	1	2	2
478	191937	23	pot_from_EDF	English	100	100	18/6/2014	14:15	14:55	533372	187497	slight_breeze	less_than_half_cover	no_rain	sunny_intervals	2	3	1	4	5	1
479	191937	23	pot_from_EDF	English	100	100	18/6/2014	2:50	14:55	533392	187493	slight_breeze	less_than_half_cover	no_rain	sunny_intervals	1	2	2	3	4	1
480	191937	23	pot_from_EDF	English	100	100	18/6/2014	14:50	14:55	533379	187506	slight_breeze	less_than_half_cover	no_rain	sunny_intervals	2	1	3	2	1	2
481	191937	22	pot_from_EDF	English	100	100	18/6/2014	14:50	14:55	533393	187488	slight_breeze	less_than_half_cover	no_rain	bright_sun	1	1	0	0	2	0
482	191937	23	pot_from_EDF	English	100	100	18/6/2014	15:50	15:55	533396	187481	slight_breeze	less_than_half_cover	no_rain	bright_sun	1	2	1	1	2	1
483	191937	23	pot_from_EDF	English	100	100	18/6/2014	14:50	14:55	533411	187499	slight_breeze	less_than_half_cover	no_rain	sunny_intervals	1	1	1	1	1	1
484	191937	23	pot_from_EDF	English	100	100	18/6/2014	14:50	14:55	533456	187499	slight_breeze	less_than_half_cover	no_rain	sunny_intervals	1	5	4	2	2	1
485	191937	22	pot_from_EDF	English	100	100	18/6/2014	14:50	14:55	533370	187498	slight_breeze	less_than_half_cover	no_rain	sunny_intervals	3	1	1	0	1	1
486	191937	23	pot_from_EDF	English	100	100	18/6/2014	14:50	14:55	533454	187574	slight_breeze	less_than_half_cover	no_rain	sunny_intervals	0	0	3	0	0	0
487	191937	23	pot_from_EDF	English	100	100	18/6/2014	14:50	14:55	533381	187500	slight_breeze	less_than_half_cover	no_rain	sunny_intervals	0	0	2	2	0	0
488	191937	23	pot_from_EDF	English	100	100	18/6/2014	14:50	14:55	533392	187471	slight_breeze	less_than_half_cover	no_rain	bright_sun	2	3	4	1	2	5
489	0	28	pot_from_EDF	English	100	100	18/6/2014	14:50	14:55	533382	187496	slight_breeze	less_than_half_cover	no_rain	sunny_intervals	0	1	1	1	3	0
490	191937	22	pot_from_EDF	English	100	100	18/6/2014	14:50	14:55	533389	187497	slight_breeze	less_than_half_cover	no_rain	sunny_intervals	5	4	4	4	4	4
491	191937	23	pot_from_EDF	English	100	100	18/6/2014	14:50	14:50	533440	187510	slight_breeze	less_than_half_cover	no_rain	sunny_intervals	1	2	1	1	1	1
492	191937	22	pot_from_EDF	English	100	100	18/6/2014	14:50	14:55	533391	187487	slight_breeze	less_than_half_cover	no_rain	bright_sun	0	2	1	2	1	2
493	191937	23	pot_from_EDF	English	100	100	18/6/2014	14:0	14:55	533457	187502	slight_breeze	less_than_half_cover	no_rain	bright_sun	1	1	1	2	1	1
494	191937	23	pot_from_EDF	English	100	100	18/6/2014	14:50	14:55	533382	187495	slight_breeze	less_than_half_cover	no_rain	sunny_intervals	0	0	1	2	0	0
495	191937	23	pot_from_EDF	English	100	100	18/6/2014	15:0	15:5	533462	187497	slight_breeze	less_than_half_cover	no_rain	sunny_intervals	0	1	2	1	0	1
496	191937	28	patch_in_ground	English	100	100	18/6/2014	14:50	14:55	533389	187491	no_wind	less_than_half_cover	no_rain	sunny_intervals	0	0	2	1	1	0
497	191937	23	pot_from_EDF	English	100	100	18/6/2014	14:50	14:55	533286	187544	slight_breeze	less_than_half_cover	no_rain	sunny_intervals	0	1	0	2	1	0
498	191937	22	pot_from_EDF	English	100	100	18/6/2014	14:50	14:55	533376	187497	slight_breeze	more_than_half_cover	no_rain	no_sun	3	3	1	1	2	2
499	0	2	pot_from_EDF	English	10	10	18/6/2014	12:10	12:15	396161	222045	slight_breeze	complete_cover	no_rain	no_sun	1	1	0	0	0	0
500	226880	11	pot_from_EDF	French	15	15	18/6/2014	3:30	15:40	567259	141936	slight_breeze	more_than_half_cover	no_rain	sunny_intervals	0	0	1	0	0	2
501	226880	9	pot_from_EDF	English	40	40	18/6/2014	3:30	3:36	567256	141812	slight_breeze	less_than_half_cover	no_rain	sunny_intervals	0	1	0	0	0	6
502	226880	9	pot_from_EDF	English	40	40	18/6/2014	15:30	15:50	569402	142968	no_wind	less_than_half_cover	no_rain	sunny_intervals	1	4	0	0	0	0
503	229450	1	own_pot	French	50	50	17/6/2014	15:45	15:55	450428	450772	no_wind	complete_cover	no_rain	no_sun	0	0	12	9	0	0
504	229450	1	patch_in_ground	French	70	55	18/6/2014	15:50	15:55	450481	450638	no_wind	no_cloud	no_rain	bright_sun	0	0	9	7	1	0
505	229463	1	patch_in_ground	English	50	70	18/6/2014	13:1	13:6	525503	164064	slight_breeze	more_than_half_cover	no_rain	sunny_intervals	0	0	0	0	0	0
506	229463	1	patch_in_ground	English	98	89	18/6/2014	17:41	17:46	525061	156455	slight_breeze	less_than_half_cover	no_rain	bright_sun	0	0	7	0	0	0
507	229463	1	own_pot	English	28	30	18/6/2014	18:50	18:56	521435	166149	slight_breeze	less_than_half_cover	no_rain	bright_sun	0	0	1	0	0	0
508	0	2	own_pot	English	20	20	18/6/2014	3:30	19:34	310699	667044	slight_breeze	less_than_half_cover	no_rain	bright_sun	0	0	1	0	0	0
509	227344	4	patch_in_ground	English	31	44	9/6/2014	18:5	18:10	409897	475072	slight_breeze	more_than_half_cover	no_rain	sunny_intervals	3	0	1	0	0	0
510	227344	3	patch_in_ground	English	33	41	14/6/2014	14:16	14:21	409848	474540	slight_breeze	more_than_half_cover	no_rain	sunny_intervals	0	0	0	2	0	1
511	0	1	patch_in_ground	English	120	40	18/6/2014	17:1	17:6	522478	162823	slight_breeze	no_cloud	no_rain	bright_sun	0	0	0	1	1	1
512	228907	10	pot_from_EDF	English	50	50	18/6/2014	12:45	13:0	506626	171977	no_wind	less_than_half_cover	no_rain	sunny_intervals	0	0	0	0	0	0
513	229463	1	patch_in_ground	English	150	150	18/6/2014	15:40	15:45	525483	164055	no_wind	less_than_half_cover	no_rain	bright_sun	1	0	2	1	0	0
514	229450	1	pot_from_EDF	English	15	15	19/6/2014	3:10	3:15	450278	451493	no_wind	more_than_half_cover	no_rain	bright_sun	0	3	0	0	0	0
515	0	23	pot_from_EDF	English	20	15	12/6/2014	13:5	13:10	122474	476339	slight_breeze	complete_cover	no_rain	no_sun	0	0	0	0	3	0
516	0	22	pot_from_EDF	English	20	15	18/6/2014	12:55	13:0	122382	476047	no_wind	no_cloud	no_rain	bright_sun	0	0	0	0	4	0
517	208521	9	pot_from_EDF	English	40	20	3/6/2014	14:15	14:30	290473	679906	slight_breeze	more_than_half_cover	no_rain	sunny_intervals	1	1	1	1	1	1
518	0	2	patch_in_ground	English	100	100	19/6/2014	9:15	9:25	309343	724557	slight_breeze	less_than_half_cover	no_rain	bright_sun	3	2	0	0	0	0
519	229463	4	patch_in_ground	English	273	58	19/6/2014	9:15	9:20	525504	164051	slight_breeze	less_than_half_cover	no_rain	sunny_intervals	0	0	0	0	0	0
520	229463	6	patch_in_ground	English	26	86	19/6/2014	9:15	9:20	525476	164064	slight_breeze	less_than_half_cover	no_rain	sunny_intervals	0	0	0	0	0	0
521	229463	2	patch_in_ground	English	200	200	19/6/2014	9:15	9:20	525474	164056	slight_breeze	more_than_half_cover	no_rain	sunny_intervals	0	0	1	1	0	0
522	228952	2	patch_in_ground	English	100	100	18/6/2014	9:25	9:35	309343	724557	slight_breeze	less_than_half_cover	no_rain	bright_sun	1	2	1	1	1	2
523	229463	2	patch_in_ground	English	200	200	19/6/2014	9:15	9:20	525484	164058	no_wind	more_than_half_cover	no_rain	sunny_intervals	0	0	1	1	0	0
524	229463	4	patch_in_ground	English	50	200	19/6/2014	9:15	9:20	525472	164056	no_wind	less_than_half_cover	no_rain	sunny_intervals	0	0	0	0	0	0
525	229463	4	pot_from_EDF	English	250	100	19/6/2014	9:15	9:20	525533	164048	no_wind	less_than_half_cover	no_rain	sunny_intervals	0	0	0	0	0	0
526	229463	1	own_pot	English	24	30	16/6/2014	16:0	16:10	523496	162919	no_wind	complete_cover	no_rain	no_sun	0	0	4	0	0	0
527	229463	1	patch_in_ground	French	120	100	16/6/2014	17:15	17:20	530434	170456	no_wind	more_than_half_cover	no_rain	sunny_intervals	1	0	2	1	0	0
528	229463	4	patch_in_ground	English	105	30	19/6/2014	9:15	9:20	525490	164035	slight_breeze	less_than_half_cover	no_rain	sunny_intervals	0	0	0	0	0	0
529	228952	2	patch_in_ground	English	100	100	19/6/2014	9:35	9:45	309343	724557	slight_breeze	less_than_half_cover	no_rain	bright_sun	1	2	3	1	1	3
530	229463	1	patch_in_ground	English	30	250	19/6/2014	7:55	8:0	523891	163427	slight_breeze	more_than_half_cover	no_rain	sunny_intervals	1	0	3	1	0	0
531	229463	1	patch_in_ground	English	55	30	15/6/2014	15:36	15:41	525490	164035	slight_breeze	less_than_half_cover	no_rain	no_sun	0	0	1	0	0	0
532	228952	2	patch_in_ground	English	100	100	18/6/2014	11:55	12:5	309343	724557	slight_breeze	less_than_half_cover	no_rain	bright_sun	0	0	1	1	0	0
533	0	4	pot_from_EDF	English	18	18	18/6/2014	11:0	11:30	507056	287176	no_wind	no_cloud	no_rain	bright_sun	0	1	0	0	3	0
534	229463	1	patch_in_ground	English	50	45	18/6/2014	17:10	17:15	527744	163518	slight_breeze	more_than_half_cover	no_rain	sunny_intervals	2	0	1	0	0	0
535	229463	1	patch_in_ground	English	72	58	16/6/2014	16:20	16:25	524637	170083	no_wind	less_than_half_cover	no_rain	no_sun	0	0	0	1	0	0
536	229463	1	patch_in_ground	English	59	61	18/6/2014	17:30	17:35	523584	157282	slight_breeze	no_cloud	no_rain	sunny_intervals	6	0	4	0	0	0
537	229463	1	patch_in_ground	English	20	100	16/6/2014	19:20	19:25	532482	188252	slight_breeze	complete_cover	no_rain	sunny_intervals	4	5	2	3	1	4
538	229463	1	patch_in_ground	French	85	200	18/6/2014	18:2	18:7	524383	162094	slight_breeze	less_than_half_cover	no_rain	sunny_intervals	0	0	0	0	0	0
539	228952	2	patch_in_ground	English	100	100	18/6/2014	22:30	22:40	309343	724557	slight_breeze	complete_cover	no_rain	no_sun	0	1	2	0	0	0
540	229463	1	patch_in_ground	English	120	40	17/6/2014	17:1	17:6	522994	162765	slight_breeze	no_cloud	no_rain	bright_sun	0	0	0	1	1	1
541	229463	4	patch_in_ground	English	50	200	19/6/2014	9:15	9:20	525488	164040	no_wind	less_than_half_cover	no_rain	sunny_intervals	0	0	0	0	0	0
542	229463	1	patch_in_ground	English	120	60	17/6/2014	17:0	17:5	524582	161927	windy	less_than_half_cover	no_rain	no_sun	0	0	1	0	0	0
543	229463	1	patch_in_ground	English	100	100	17/6/2014	17:30	17:40	526013	162479	slight_breeze	less_than_half_cover	no_rain	sunny_intervals	0	1	0	0	2	1
544	229463	6	patch_in_ground	English	26	86	19/6/2014	9:15	9:20	525514	163893	slight_breeze	less_than_half_cover	no_rain	sunny_intervals	0	0	0	0	0	0
545	228952	2	patch_in_ground	English	100	100	19/6/2014	9:45	9:55	309343	724557	slight_breeze	less_than_half_cover	no_rain	bright_sun	0	0	0	0	0	0
546	229463	4	patch_in_ground	English	5	100	19/6/2014	9:15	21:20	525491	164088	slight_breeze	more_than_half_cover	no_rain	sunny_intervals	0	0	0	0	0	0
547	228952	2	patch_in_ground	English	100	100	18/6/2014	11:0	11:10	309346	724551	slight_breeze	less_than_half_cover	no_rain	sunny_intervals	1	1	3	2	3	1
548	229332	2	pot_from_EDF	English	30	15	19/6/2014	9:15	9:30	401970	266718	slight_breeze	more_than_half_cover	no_rain	no_sun	0	0	0	2	1	0
549	228952	2	patch_in_ground	English	100	100	18/6/2014	11:10	11:20	309346	724551	slight_breeze	less_than_half_cover	no_rain	bright_sun	0	0	5	6	0	0
550	229450	2	patch_in_ground	English	25	20	16/6/2014	5:30	18:0	450145	450986	slight_breeze	no_cloud	no_rain	bright_sun	5	0	10	5	0	0
551	229450	5	patch_in_ground	English	50	50	16/6/2014	17:0	17:15	450145	450998	slight_breeze	less_than_half_cover	no_rain	bright_sun	2	1	4	1	1	1
552	229450	2	own_pot	French	40	15	19/6/2014	14:15	14:30	447547	450077	slight_breeze	less_than_half_cover	no_rain	sunny_intervals	1	2	3	2	1	0
553	227094	2	pot_from_EDF	English	21	25	19/6/2014	10:30	10:40	581376	196852	slight_breeze	more_than_half_cover	no_rain	sunny_intervals	0	0	2	0	0	1
554	228608	8	pot_from_EDF	English	30	30	19/6/2014	10:0	10:25	311270	687240	no_wind	less_than_half_cover	no_rain	bright_sun	0	0	1	0	0	0
555	227884	7	pot_from_EDF	English	36	30	19/6/2014	9:30	9:35	512663	215757	slight_breeze	complete_cover	no_rain	no_sun	0	0	0	0	0	0
556	227884	8	pot_from_EDF	English	36	30	19/6/2014	9:40	9:45	512663	215757	slight_breeze	complete_cover	no_rain	no_sun	0	0	0	0	0	0
557	0	3	patch_in_ground	English	12	23	19/6/2014	10:2	10:25	310602	667006	no_wind	no_cloud	no_rain	bright_sun	0	0	1	0	0	0
558	197234	24	pot_from_EDF	English	20	10	19/6/2014	10:15	10:20	299484	668586	slight_breeze	less_than_half_cover	no_rain	sunny_intervals	0	2	0	0	0	1
559	0	4	pot_from_EDF	English	32	30	3/6/2014	14:45	14:52	322471	671541	slight_breeze	complete_cover	no_rain	no_sun	0	0	0	0	0	0
560	0	6	pot_from_EDF	English	32	30	10/6/2014	14:20	14:30	322455	671541	slight_breeze	more_than_half_cover	no_rain	bright_sun	1	0	4	2	3	0
561	0	5	pot_from_EDF	English	39	35	17/6/2014	8:50	8:55	322459	671544	no_wind	no_cloud	no_rain	bright_sun	0	0	0	3	0	0
562	0	3	pot_from_EDF	English	39	35	17/6/2014	15:0	15:20	322459	671544	no_wind	no_cloud	no_rain	bright_sun	0	0	0	5	1	0
563	200804	1	pot_from_EDF	English	30	20	16/6/2014	14:30	14:40	332249	435901	slight_breeze	less_than_half_cover	no_rain	bright_sun	0	1	1	0	0	2
564	225933	1	patch_in_ground	English	58	50	18/6/2014	11:30	11:40	369169	83050	slight_breeze	more_than_half_cover	no_rain	bright_sun	0	0	4	2	0	0
565	200804	1	pot_from_EDF	English	30	20	13/6/2014	13:10	13:15	332792	435982	no_wind	more_than_half_cover	no_rain	sunny_intervals	0	0	2	0	0	0
566	200804	1	pot_from_EDF	English	30	20	17/6/2014	10:35	10:45	331299	435913	no_wind	more_than_half_cover	no_rain	bright_sun	1	0	1	1	1	0
567	200804	1	pot_from_EDF	English	30	20	17/6/2014	10:35	10:45	331301	436048	no_wind	more_than_half_cover	no_rain	bright_sun	0	0	1	0	1	0
568	200804	1	pot_from_EDF	English	30	20	13/6/2014	12:55	13:5	331796	435852	no_wind	more_than_half_cover	no_rain	sunny_intervals	0	0	2	0	0	1
569	200804	1	pot_from_EDF	English	30	20	16/6/2014	14:30	14:40	333154	435973	slight_breeze	less_than_half_cover	no_rain	sunny_intervals	0	0	0	0	0	0
570	187933	28	patch_in_ground	French	40	999	18/6/2014	10:5	10:15	352076	377215	slight_breeze	less_than_half_cover	no_rain	bright_sun	0	0	0	2	0	0
571	187933	28	patch_in_ground	French	40	999	18/6/2014	10:5	10:15	352076	377207	slight_breeze	less_than_half_cover	no_rain	bright_sun	1	0	1	0	0	0
572	200804	1	pot_from_EDF	English	30	20	17/6/2014	10:50	10:55	331749	435726	slight_breeze	more_than_half_cover	no_rain	sunny_intervals	0	1	1	1	1	0
573	187933	28	patch_in_ground	French	40	999	19/6/2014	10:5	10:15	352051	377227	slight_breeze	less_than_half_cover	no_rain	bright_sun	0	0	1	1	0	0
574	0	28	patch_in_ground	French	40	999	18/6/2014	10:5	10:15	349960	377051	no_wind	less_than_half_cover	no_rain	bright_sun	0	0	1	1	0	0
575	200804	1	pot_from_EDF	English	30	20	13/6/2014	13:5	13:10	332478	436122	no_wind	more_than_half_cover	no_rain	sunny_intervals	0	1	0	0	0	0
576	200804	1	pot_from_EDF	English	30	20	12/6/2014	14:30	14:40	332519	435853	slight_breeze	less_than_half_cover	no_rain	sunny_intervals	0	0	0	0	0	3
577	227988	2	pot_from_EDF	English	100	20	18/6/2014	18:10	18:20	377968	131022	no_wind	no_cloud	no_rain	bright_sun	0	0	0	0	0	0
578	200804	1	pot_from_EDF	English	30	20	12/6/2014	12:50	13:0	333196	435755	slight_breeze	less_than_half_cover	no_rain	bright_sun	0	0	0	1	0	0
579	221102	6	own_pot	English	60	60	11/6/2014	14:5	14:20	441383	316199	no_wind	more_than_half_cover	no_rain	sunny_intervals	0	2	5	2	2	0
580	226668	1	pot_from_EDF	English	20	20	19/6/2014	12:15	12:30	446517	113595	slight_breeze	less_than_half_cover	no_rain	sunny_intervals	0	0	1	0	0	0
581	187783	3	pot_from_EDF	English	25	36	19/6/2014	12:50	13:5	255247	56480	no_wind	no_cloud	no_rain	bright_sun	0	0	0	0	0	0
582	212763	6	patch_in_ground	English	50	200	13/6/2014	11:50	12:0	447729	226540	slight_breeze	less_than_half_cover	no_rain	bright_sun	1	0	0	0	0	0
583	212763	6	patch_in_ground	English	50	200	14/6/2014	11:50	12:0	447652	226215	slight_breeze	complete_cover	no_rain	no_sun	6	1	4	1	8	4
584	229275	7	pot_from_EDF	English	120	140	19/6/2014	12:45	12:50	561644	265800	slight_breeze	less_than_half_cover	light_rain	no_sun	0	0	0	0	0	0
585	212763	6	patch_in_ground	English	50	200	19/6/2014	13:35	13:45	447306	226155	slight_breeze	more_than_half_cover	no_rain	sunny_intervals	3	4	2	4	3	1
586	212763	6	patch_in_ground	English	40	30	19/6/2014	13:37	13:45	447553	226278	slight_breeze	more_than_half_cover	no_rain	sunny_intervals	2	2	3	3	3	2
587	212763	5	patch_in_ground	English	40	50	19/6/2014	13:35	13:50	447553	226278	slight_breeze	more_than_half_cover	no_rain	sunny_intervals	3	3	9	4	7	9
588	212763	5	pot_from_EDF	English	30	30	19/6/2014	13:35	13:45	447553	226278	slight_breeze	more_than_half_cover	no_rain	sunny_intervals	0	0	0	0	0	0
589	221102	9	own_pot	English	60	60	19/6/2014	13:55	14:2	441389	316182	no_wind	more_than_half_cover	no_rain	sunny_intervals	1	3	1	1	3	2
590	229211	31	pot_from_EDF	English	35	42	19/6/2014	14:30	14:40	472246	107530	slight_breeze	more_than_half_cover	no_rain	sunny_intervals	0	0	0	0	0	0
591	226268	1	patch_in_ground	English	100	200	19/6/2014	17:30	17:50	325383	672202	slight_breeze	less_than_half_cover	no_rain	bright_sun	8	5	11	2	3	1
592	226268	1	patch_in_ground	English	100	200	12/6/2014	17:15	17:25	325383	672202	slight_breeze	complete_cover	light_rain	no_sun	4	4	1	0	1	0
593	225139	2	pot_from_EDF	English	20	20	19/6/2014	14:30	14:40	443232	241762	no_wind	less_than_half_cover	no_rain	sunny_intervals	0	0	0	0	0	0
594	0	27	own_pot	English	10	15	19/6/2014	14:0	14:15	388048	421798	slight_breeze	more_than_half_cover	no_rain	sunny_intervals	0	0	0	0	0	0
595	226668	3	pot_from_EDF	English	20	20	19/6/2014	15:0	15:15	446518	113596	slight_breeze	less_than_half_cover	no_rain	sunny_intervals	0	0	0	0	0	0
596	0	3	pot_from_EDF	English	60	30	12/6/2014	15:30	15:35	525135	321950	no_wind	no_cloud	no_rain	sunny_intervals	2	0	3	1	1	2
597	221102	4	own_pot	English	60	60	19/6/2014	15:35	15:50	441386	316195	slight_breeze	more_than_half_cover	no_rain	sunny_intervals	1	0	8	0	2	0
598	0	7	pot_from_EDF	English	20	20	19/6/2014	13:25	13:35	539960	177417	slight_breeze	complete_cover	no_rain	sunny_intervals	0	0	0	0	0	0
599	227344	3	patch_in_ground	English	33	41	19/6/2014	16:40	16:45	410037	475251	slight_breeze	more_than_half_cover	no_rain	sunny_intervals	1	1	1	0	1	0
600	0	2	own_pot	English	10	40	9/6/2014	19:0	19:4	591560	259014	no_wind	less_than_half_cover	no_rain	sunny_intervals	0	1	0	0	0	0
601	0	1	own_pot	English	10	40	17/6/2014	14:28	14:29	591560	259014	slight_breeze	no_cloud	no_rain	bright_sun	0	1	1	0	0	0
602	218626	4	patch_in_ground	English	100	100	15/6/2014	12:0	12:15	637755	263327	slight_breeze	less_than_half_cover	no_rain	sunny_intervals	1	0	0	0	0	0
603	0	1	own_pot	English	10	40	10/6/2014	19:0	19:1	591560	259014	no_wind	no_cloud	no_rain	bright_sun	0	1	2	0	0	0
604	0	1	own_pot	English	10	40	14/6/2014	17:15	17:19	591560	259014	slight_breeze	complete_cover	no_rain	no_sun	0	2	2	0	0	0
605	0	1	own_pot	English	10	40	18/6/2014	12:0	12:5	591560	259014	slight_breeze	complete_cover	light_rain	no_sun	0	2	3	0	0	0
606	0	1	own_pot	English	10	40	19/6/2014	15:38	15:43	591560	259014	slight_breeze	more_than_half_cover	light_rain	sunny_intervals	0	4	3	0	0	0
607	0	1	own_pot	English	10	40	20/6/2014	8:13	8:19	591560	259014	slight_breeze	complete_cover	no_rain	no_sun	0	5	3	0	0	0
608	0	7	own_pot	French	20	20	17/6/2014	13:25	13:40	341201	147438	slight_breeze	less_than_half_cover	no_rain	bright_sun	1	1	5	3	1	5
609	219112	24	patch_in_ground	English	200	260	20/6/2014	10:55	11:5	562741	172629	slight_breeze	more_than_half_cover	no_rain	sunny_intervals	2	0	1	0	2	0
610	219112	24	patch_in_ground	English	200	260	20/6/2014	10:55	11:5	562730	172674	slight_breeze	more_than_half_cover	no_rain	sunny_intervals	1	0	0	0	1	1
611	0	3	pot_from_EDF	English	10	10	20/6/2014	9:30	10:0	352480	479300	slight_breeze	less_than_half_cover	no_rain	bright_sun	0	1	0	0	0	0
612	219112	24	patch_in_ground	English	200	260	20/6/2014	10:55	11:5	562734	172625	slight_breeze	more_than_half_cover	no_rain	sunny_intervals	1	0	0	0	13	0
613	227811	8	pot_from_EDF	English	10	15	18/6/2014	15:55	16:0	371127	412542	no_wind	less_than_half_cover	no_rain	bright_sun	1	1	4	1	0	2
614	229447	4	pot_from_EDF	English	9	9	20/6/2014	11:30	11:44	283516	900266	slight_breeze	more_than_half_cover	no_rain	sunny_intervals	0	0	0	0	0	0
615	218626	3	patch_in_ground	French	100	200	18/6/2014	13:15	13:25	645703	265084	no_wind	more_than_half_cover	light_rain	sunny_intervals	0	0	0	0	2	0
616	218626	4	pot_from_EDF	English	50	50	19/6/2014	10:30	10:45	637927	263658	no_wind	more_than_half_cover	no_rain	no_sun	0	0	0	0	0	0
617	218626	4	pot_from_EDF	English	50	50	19/6/2014	10:30	10:45	637951	263649	no_wind	complete_cover	no_rain	no_sun	0	0	0	0	0	0
618	218626	4	pot_from_EDF	English	50	50	19/6/2014	10:30	10:45	637914	263648	no_wind	complete_cover	no_rain	sunny_intervals	0	1	1	1	0	1
619	229611	1	own_pot	French	10	10	20/6/2014	1:0	1:5	381780	214549	no_wind	less_than_half_cover	no_rain	no_sun	0	0	0	0	0	0
620	187783	2	pot_from_EDF	English	25	27	20/6/2014	0:55	13:15	255239	56473	slight_breeze	no_cloud	no_rain	bright_sun	0	0	0	0	0	0
621	229120	4	pot_from_EDF	English	45	50	20/6/2014	11:15	11:30	256430	660502	no_wind	no_cloud	no_rain	sunny_intervals	0	0	0	0	0	0
622	225933	2	patch_in_ground	English	58	50	18/6/2014	11:30	11:35	369164	83055	slight_breeze	less_than_half_cover	no_rain	sunny_intervals	0	0	0	0	0	0
623	225933	2	patch_in_ground	English	225	150	18/6/2014	11:30	11:37	369164	83055	slight_breeze	less_than_half_cover	no_rain	sunny_intervals	0	0	0	0	1	0
624	225699	2	own_pot	English	14	26	20/6/2014	13:25	13:30	370943	452060	slight_breeze	less_than_half_cover	no_rain	bright_sun	0	0	0	0	0	0
625	225699	2	own_pot	French	17	17	20/6/2014	13:25	13:30	370924	452110	slight_breeze	less_than_half_cover	no_rain	bright_sun	0	0	0	0	0	0
626	225699	2	own_pot	English	14	23	20/6/2014	13:30	13:35	371013	452166	slight_breeze	less_than_half_cover	no_rain	bright_sun	0	0	0	0	0	0
627	229240	11	patch_in_ground	English	14	18	20/6/2014	14:51	15:30	430711	470204	slight_breeze	more_than_half_cover	no_rain	bright_sun	0	0	3	0	28	0
628	225699	2	own_pot	French	17	17	20/6/2014	13:40	13:45	370924	452110	slight_breeze	less_than_half_cover	no_rain	bright_sun	2	0	0	0	0	0
629	225933	5	patch_in_ground	English	102	84	18/6/2014	11:45	11:50	369164	83055	slight_breeze	more_than_half_cover	no_rain	sunny_intervals	0	0	1	0	0	0
630	225699	2	own_pot	English	14	23	20/6/2014	13:45	13:50	370898	452046	slight_breeze	less_than_half_cover	no_rain	bright_sun	0	0	0	0	0	0
631	191937	5	pot_from_EDF	English	100	100	20/6/2014	14:10	14:15	533393	187499	slight_breeze	no_cloud	no_rain	bright_sun	5	4	3	4	6	5
632	217243	2	pot_from_EDF	English	23	19	20/6/2014	13:42	14:2	620377	255451	slight_breeze	more_than_half_cover	no_rain	sunny_intervals	0	0	1	0	0	1
633	191937	30	pot_from_EDF	English	100	100	20/6/2014	14:10	14:15	533391	187484	slight_breeze	no_cloud	no_rain	bright_sun	2	2	1	1	5	1
634	191937	9	pot_from_EDF	English	100	100	20/6/2014	14:10	14:15	533301	187558	slight_breeze	no_cloud	no_rain	bright_sun	0	1	1	0	0	0
635	191937	9	pot_from_EDF	English	100	100	20/6/2014	14:10	14:15	533370	187502	slight_breeze	no_cloud	no_rain	bright_sun	1	0	4	2	3	0
636	191937	20	pot_from_EDF	English	100	100	20/6/2014	14:10	14:15	533470	187507	slight_breeze	no_cloud	no_rain	bright_sun	3	4	2	3	8	1
637	191937	9	pot_from_EDF	English	100	100	20/6/2014	14:10	14:15	533430	187489	slight_breeze	no_cloud	no_rain	bright_sun	0	1	1	1	0	0
638	0	2	patch_in_ground	English	50	250	20/6/2014	14:20	14:25	525486	164037	slight_breeze	more_than_half_cover	no_rain	sunny_intervals	0	0	0	0	0	0
639	229463	3	patch_in_ground	English	50	250	20/6/2014	14:20	14:25	525483	164057	slight_breeze	more_than_half_cover	no_rain	sunny_intervals	0	0	0	0	0	0
640	229463	2	patch_in_ground	English	10	10	20/6/2014	14:20	14:25	525482	164028	no_wind	more_than_half_cover	no_rain	sunny_intervals	0	0	0	0	0	0
641	229463	2	own_pot	English	43	3	20/6/2014	14:20	14:27	525488	164049	no_wind	less_than_half_cover	no_rain	sunny_intervals	0	0	0	0	0	0
642	225933	3	patch_in_ground	English	225	150	19/6/2014	11:45	11:50	369164	83055	slight_breeze	less_than_half_cover	no_rain	bright_sun	0	0	0	0	0	0
643	229463	2	patch_in_ground	English	99	64	20/6/2014	14:20	14:25	525486	164059	slight_breeze	less_than_half_cover	no_rain	sunny_intervals	0	0	1	0	0	0
644	229463	5	patch_in_ground	English	99	64	20/6/2014	14:20	14:25	525496	164040	slight_breeze	less_than_half_cover	no_rain	bright_sun	0	0	1	0	0	0
645	229463	1	own_pot	English	35	35	19/6/2014	18:50	18:55	520849	167741	slight_breeze	less_than_half_cover	no_rain	sunny_intervals	0	0	1	0	0	0
646	229463	4	patch_in_ground	English	140	99	20/6/2014	14:25	14:30	525473	164079	slight_breeze	more_than_half_cover	no_rain	sunny_intervals	0	0	3	4	0	0
647	229463	1	patch_in_ground	English	46	73	20/6/2014	10:29	22:34	525496	164040	slight_breeze	less_than_half_cover	no_rain	bright_sun	0	0	1	0	0	0
648	229463	4	patch_in_ground	English	99	64	20/6/2014	14:40	14:45	525478	164084	no_wind	more_than_half_cover	no_rain	sunny_intervals	0	0	1	0	0	0
649	229463	2	patch_in_ground	English	50	250	19/6/2014	10:20	10:25	521251	170315	slight_breeze	less_than_half_cover	no_rain	sunny_intervals	0	0	1	0	0	0
650	229463	2	patch_in_ground	English	99	64	20/6/2014	14:30	14:35	525468	163940	slight_breeze	more_than_half_cover	no_rain	sunny_intervals	0	0	2	0	0	0
651	229463	1	patch_in_ground	English	137	72	17/6/2014	16:42	16:47	524478	161792	windy	less_than_half_cover	no_rain	sunny_intervals	0	0	0	0	0	0
652	0	2	patch_in_ground	English	32	280	20/6/2014	14:28	14:33	525496	164037	no_wind	more_than_half_cover	no_rain	sunny_intervals	0	0	0	0	0	0
653	0	1	patch_in_ground	English	75	350	20/6/2014	14:35	14:40	391750	220760	windy	less_than_half_cover	no_rain	sunny_intervals	0	0	1	0	0	0
654	229463	2	pot_from_EDF	English	140	90	20/6/2014	14:25	14:25	525487	164048	slight_breeze	less_than_half_cover	no_rain	bright_sun	0	0	0	2	0	0
655	229463	1	pot_from_EDF	English	30	30	17/6/2014	12:45	12:50	525487	164048	slight_breeze	complete_cover	no_rain	sunny_intervals	0	0	0	0	0	0
656	229305	23	pot_from_EDF	English	8	30	20/6/2014	14:15	14:45	444144	120814	slight_breeze	less_than_half_cover	no_rain	sunny_intervals	1	0	2	0	2	1
657	229463	1	patch_in_ground	English	10	20	15/6/2014	13:18	13:23	524823	161950	slight_breeze	less_than_half_cover	no_rain	sunny_intervals	0	0	2	1	0	0
658	229463	1	pot_from_EDF	English	30	30	19/6/2014	12:45	12:50	525487	164048	slight_breeze	complete_cover	no_rain	sunny_intervals	0	0	0	0	0	0
659	227988	2	pot_from_EDF	English	100	25	19/6/2014	18:0	18:15	377960	131026	slight_breeze	less_than_half_cover	no_rain	sunny_intervals	0	0	0	0	0	0
660	228742	28	patch_in_ground	English	60	60	20/6/2014	13:20	13:35	620678	136899	slight_breeze	more_than_half_cover	no_rain	sunny_intervals	0	0	0	2	1	0
661	229463	1	patch_in_ground	English	100	160	14/6/2014	15:45	15:50	519585	161495	windy	more_than_half_cover	light_rain	sunny_intervals	0	0	2	1	0	0
662	228608	10	pot_from_EDF	English	30	30	20/6/2014	14:0	14:20	311269	687240	slight_breeze	more_than_half_cover	no_rain	bright_sun	0	0	4	0	0	0
663	227784	13	pot_from_EDF	English	36	30	18/6/2014	13:30	13:40	512653	215742	slight_breeze	more_than_half_cover	no_rain	sunny_intervals	1	1	2	0	0	0
664	0	3	patch_in_ground	English	50	100	20/6/2014	15:50	16:0	539958	177345	no_wind	more_than_half_cover	no_rain	bright_sun	0	0	0	0	1	0
665	227884	13	pot_from_EDF	English	36	30	20/6/2014	13:30	13:40	512685	215755	slight_breeze	more_than_half_cover	no_rain	sunny_intervals	1	1	1	0	0	0
666	0	1	own_pot	English	10	40	20/6/2014	11:0	11:5	591707	259040	no_wind	more_than_half_cover	no_rain	sunny_intervals	0	0	5	0	0	0
667	0	1	own_pot	English	10	40	20/6/2014	17:5	17:11	591568	259030	no_wind	more_than_half_cover	no_rain	sunny_intervals	0	0	1	0	0	0
668	227344	3	patch_in_ground	English	31	44	20/6/2014	18:5	18:10	408714	477062	slight_breeze	more_than_half_cover	no_rain	sunny_intervals	1	0	1	0	0	0
669	227344	3	patch_in_ground	English	31	44	20/6/2014	18:5	18:10	408742	477084	slight_breeze	more_than_half_cover	no_rain	sunny_intervals	1	0	1	0	0	0
670	227344	3	patch_in_ground	English	31	44	9/6/2014	18:10	18:15	408742	477084	slight_breeze	less_than_half_cover	no_rain	sunny_intervals	1	0	0	1	0	0
671	229038	3	pot_from_EDF	English	15	15	19/6/2014	9:50	9:55	183554	207233	slight_breeze	no_cloud	no_rain	bright_sun	2	0	2	0	1	0
672	229038	2	pot_from_EDF	English	15	15	19/6/2014	9:53	9:58	183554	207233	slight_breeze	no_cloud	no_rain	bright_sun	1	0	1	1	1	0
673	229038	1	pot_from_EDF	English	15	15	20/6/2014	11:25	11:30	183563	207228	slight_breeze	less_than_half_cover	no_rain	bright_sun	1	0	2	0	0	1
674	229038	2	pot_from_EDF	English	15	15	20/6/2014	11:25	11:30	183563	207228	slight_breeze	less_than_half_cover	no_rain	bright_sun	2	0	1	1	0	1
675	229038	2	pot_from_EDF	English	15	15	20/6/2014	11:30	11:35	183563	207228	slight_breeze	less_than_half_cover	no_rain	sunny_intervals	1	0	2	0	1	1
676	229038	2	pot_from_EDF	English	15	15	20/6/2014	14:25	14:30	183550	207235	no_wind	no_cloud	no_rain	bright_sun	0	0	1	2	1	0
677	0	1	own_pot	English	50	60	20/6/2014	20:0	20:3	310813	667203	slight_breeze	more_than_half_cover	no_rain	sunny_intervals	0	0	1	0	0	0
678	228618	7	pot_from_EDF	English	30	30	21/6/2014	14:40	14:55	535756	172299	no_wind	no_cloud	no_rain	bright_sun	2	0	0	0	0	0
679	0	3	pot_from_EDF	English	14	16	20/6/2014	12:10	12:25	328553	388773	slight_breeze	less_than_half_cover	no_rain	sunny_intervals	0	0	4	0	0	0
680	228959	10	pot_from_EDF	English	13	23	16/6/2014	15:45	16:10	540766	180837	slight_breeze	no_cloud	no_rain	sunny_intervals	1	0	0	0	0	0
681	228959	10	pot_from_EDF	English	13	23	16/6/2014	15:45	16:10	540766	180837	slight_breeze	no_cloud	no_rain	sunny_intervals	0	0	0	0	0	0
682	228959	10	pot_from_EDF	English	13	23	16/6/2014	15:45	16:10	540766	180837	slight_breeze	no_cloud	no_rain	sunny_intervals	0	0	0	0	0	0
683	228621	1	patch_in_ground	English	50	100	20/6/2014	11:0	11:5	499371	273132	slight_breeze	less_than_half_cover	no_rain	bright_sun	1	0	0	0	0	0
684	0	2	patch_in_ground	English	160	90	22/6/2014	11:40	11:55	497572	304136	no_wind	less_than_half_cover	no_rain	sunny_intervals	0	1	1	0	0	1
685	204238	7	patch_in_ground	English	45	45	20/6/2014	12:20	12:35	557561	141956	no_wind	less_than_half_cover	no_rain	bright_sun	0	0	0	0	0	0
686	90640	3	own_pot	English	28	43	22/6/2014	13:25	13:30	254410	668746	no_wind	more_than_half_cover	no_rain	sunny_intervals	0	0	1	0	0	0
687	0	4	own_pot	French	30	27	12/6/2014	11:43	11:48	627982	144312	slight_breeze	complete_cover	no_rain	sunny_intervals	0	1	0	0	0	0
688	0	4	own_pot	French	30	27	17/6/2014	14:44	14:49	635672	137899	slight_breeze	less_than_half_cover	no_rain	sunny_intervals	1	1	0	2	0	0
689	0	3	own_pot	French	30	27	10/6/2014	12:5	12:10	628097	144299	slight_breeze	more_than_half_cover	no_rain	sunny_intervals	0	1	0	1	4	0
690	0	3	own_pot	French	30	27	13/6/2014	13:10	13:15	632131	139110	slight_breeze	more_than_half_cover	no_rain	sunny_intervals	1	4	0	1	1	0
691	0	3	own_pot	French	30	27	21/6/2014	11:30	11:35	627652	144309	no_wind	no_cloud	no_rain	bright_sun	0	0	1	1	0	0
692	194567	2	patch_in_ground	English	100	200	22/6/2014	10:0	10:30	512713	159405	no_wind	less_than_half_cover	no_rain	sunny_intervals	0	1	1	0	0	0
693	206898	1	own_pot	English	50	70	22/6/2014	15:30	16:0	357531	171445	no_wind	no_cloud	no_rain	bright_sun	0	0	0	0	0	0
694	228618	3	pot_from_EDF	English	30	13	22/6/2014	12:45	13:45	535843	171918	no_wind	more_than_half_cover	heavy_rain	no_sun	0	0	0	2	0	0
695	194567	3	patch_in_ground	English	100	200	21/6/2014	16:30	17:30	514366	160869	slight_breeze	less_than_half_cover	no_rain	bright_sun	0	1	5	0	10	1
696	228618	10	pot_from_EDF	English	17	43	17/6/2014	9:30	10:10	535823	172188	slight_breeze	less_than_half_cover	no_rain	bright_sun	0	0	0	0	0	0
697	228618	2	patch_in_ground	English	50	50	22/6/2014	8:30	17:30	535922	171313	slight_breeze	less_than_half_cover	no_rain	sunny_intervals	0	0	3	1	0	0
698	206030	1	own_pot	English	30	30	22/6/2014	12:30	12:35	415035	382994	slight_breeze	less_than_half_cover	no_rain	bright_sun	0	0	0	1	0	0
699	229544	2	patch_in_ground	English	50	50	19/6/2014	13:40	13:50	391240	233164	slight_breeze	no_cloud	no_rain	bright_sun	0	2	1	0	0	2
700	197850	4	pot_from_EDF	English	15	20	23/6/2014	9:0	9:30	548611	174830	no_wind	more_than_half_cover	no_rain	sunny_intervals	0	0	1	0	2	0
701	0	8	pot_from_EDF	English	200	200	23/6/2014	9:0	9:30	254119	657382	slight_breeze	less_than_half_cover	no_rain	sunny_intervals	2	2	10	2	3	0
702	0	1	patch_in_ground	English	20	24	21/6/2014	12:10	12:20	287619	377795	no_wind	less_than_half_cover	no_rain	sunny_intervals	0	0	1	0	0	0
703	185758	25	pot_from_EDF	English	30	30	23/6/2014	1:31	13:36	343717	108799	slight_breeze	more_than_half_cover	no_rain	no_sun	0	0	0	0	0	0
704	228262	13	pot_from_EDF	English	300	900	20/6/2014	9:0	9:30	254087	657417	slight_breeze	less_than_half_cover	no_rain	sunny_intervals	11	7	7	1	0	1
705	224008	7	patch_in_ground	English	100	40	23/6/2014	0:35	13:0	504184	438634	no_wind	more_than_half_cover	no_rain	sunny_intervals	0	0	0	0	1	1
706	0	5	pot_from_EDF	English	19	20	23/6/2014	13:45	13:50	151629	813615	slight_breeze	complete_cover	no_rain	no_sun	0	0	0	0	1	0
707	0	10	pot_from_EDF	English	30	40	23/6/2014	12:35	12:50	499711	278416	slight_breeze	less_than_half_cover	no_rain	bright_sun	1	1	2	1	0	0
708	227560	5	own_pot	French	20	15	23/6/2014	14:0	14:5	412199	188340	slight_breeze	more_than_half_cover	no_rain	sunny_intervals	0	0	0	0	0	0
709	216783	5	patch_in_ground	French	100	100	23/6/2014	13:45	14:0	333133	437075	slight_breeze	no_cloud	no_rain	bright_sun	1	0	0	0	0	1
710	219591	5	own_pot	French	10	10	23/6/2014	14:30	14:45	400992	360274	slight_breeze	less_than_half_cover	no_rain	bright_sun	0	0	0	0	0	0
711	228262	14	pot_from_EDF	English	300	800	23/6/2014	14:0	14:30	254086	657423	slight_breeze	less_than_half_cover	no_rain	sunny_intervals	4	0	7	1	1	0
712	228742	25	patch_in_ground	English	150	150	23/6/2014	14:25	14:35	620680	136900	slight_breeze	less_than_half_cover	no_rain	bright_sun	0	1	0	0	4	0
713	219591	24	own_pot	French	10	10	16/6/2014	15:0	15:15	400905	359973	slight_breeze	more_than_half_cover	no_rain	sunny_intervals	0	0	0	0	0	0
714	219591	2	own_pot	French	10	10	20/6/2014	12:30	12:35	400881	360008	slight_breeze	less_than_half_cover	no_rain	sunny_intervals	0	0	1	0	0	0
715	229622	3	pot_from_EDF	English	15	15	23/6/2014	14:50	14:55	425003	212456	no_wind	more_than_half_cover	no_rain	sunny_intervals	0	0	0	0	0	0
716	0	31	patch_in_ground	English	76	52	23/6/2014	14:0	14:30	455118	312998	slight_breeze	more_than_half_cover	no_rain	sunny_intervals	0	1	4	2	3	4
717	219591	5	own_pot	French	10	10	23/6/2014	14:30	14:35	400989	360306	slight_breeze	less_than_half_cover	no_rain	bright_sun	0	0	0	0	0	0
718	229038	2	pot_from_EDF	English	15	15	23/6/2014	13:40	13:45	183540	207226	slight_breeze	less_than_half_cover	no_rain	bright_sun	1	1	1	1	1	1
719	219591	3	own_pot	French	10	10	23/6/2014	15:10	15:15	400883	360016	no_wind	less_than_half_cover	no_rain	sunny_intervals	0	0	0	0	0	0
720	229038	2	pot_from_EDF	English	15	15	23/6/2014	13:40	13:45	183540	207226	slight_breeze	less_than_half_cover	no_rain	bright_sun	1	2	1	0	0	0
721	0	10	patch_in_ground	English	90	90	23/6/2014	15:37	15:47	334616	380899	slight_breeze	no_cloud	no_rain	bright_sun	0	0	0	0	0	0
722	225588	2	patch_in_ground	English	30	65	23/6/2014	15:40	15:50	508775	194690	no_wind	more_than_half_cover	light_rain	no_sun	0	0	0	0	0	0
723	228742	25	patch_in_ground	English	150	150	23/6/2014	14:25	14:35	620621	136857	slight_breeze	less_than_half_cover	no_rain	bright_sun	0	1	0	0	4	0
724	229376	23	patch_in_ground	English	50	500	23/6/2014	14:5	14:25	439491	271083	no_wind	more_than_half_cover	no_rain	sunny_intervals	0	2	0	0	2	0
725	224401	31	own_pot	French	30	20	12/6/2014	14:25	14:45	370519	305882	slight_breeze	no_cloud	no_rain	bright_sun	0	1	2	1	0	2
726	229376	23	patch_in_ground	English	50	500	23/6/2014	2:5	2:25	439425	271056	slight_breeze	less_than_half_cover	no_rain	bright_sun	3	4	0	0	0	0
727	224401	31	own_pot	French	30	20	12/6/2014	14:25	14:45	370519	305882	slight_breeze	no_cloud	no_rain	bright_sun	0	1	2	0	0	2
728	197234	1	pot_from_EDF	English	30	30	23/6/2014	4:16	16:21	299537	668340	no_wind	less_than_half_cover	no_rain	sunny_intervals	2	4	3	2	1	2
729	225226	1	own_pot	English	25	25	22/6/2014	13:0	13:5	246866	661972	no_wind	no_cloud	no_rain	bright_sun	0	0	0	0	0	0
730	229376	23	patch_in_ground	English	500	50	23/6/2014	14:5	14:25	439419	271067	slight_breeze	more_than_half_cover	no_rain	sunny_intervals	0	3	0	0	0	0
731	225226	1	own_pot	French	40	40	20/6/2014	16:0	16:5	222241	676596	slight_breeze	more_than_half_cover	no_rain	sunny_intervals	0	2	0	0	0	0
732	211476	7	own_pot	French	14	14	23/6/2014	12:30	12:45	536277	168871	no_wind	less_than_half_cover	no_rain	bright_sun	0	0	0	0	0	0
733	229376	23	patch_in_ground	English	50	500	23/6/2014	14:5	14:25	439507	271322	no_wind	more_than_half_cover	light_rain	sunny_intervals	2	2	0	0	5	0
734	229376	23	patch_in_ground	English	50	500	23/6/2014	14:5	14:25	439426	270959	slight_breeze	more_than_half_cover	no_rain	sunny_intervals	0	0	0	0	2	0
735	229376	21	patch_in_ground	English	49	500	23/6/2014	14:5	14:25	439397	271089	slight_breeze	more_than_half_cover	no_rain	sunny_intervals	2	2	0	0	5	0
736	229376	23	patch_in_ground	English	5	50	23/6/2014	14:5	14:25	439392	271071	slight_breeze	more_than_half_cover	no_rain	sunny_intervals	0	1	0	0	1	0
737	229376	23	patch_in_ground	English	50	500	23/6/2014	2:5	2:25	439397	271137	slight_breeze	more_than_half_cover	light_rain	sunny_intervals	0	1	0	0	0	0
738	229376	23	patch_in_ground	English	50	500	23/6/2014	14:5	14:25	439398	271088	slight_breeze	more_than_half_cover	no_rain	sunny_intervals	1	1	0	0	0	0
739	226386	1	pot_from_EDF	English	35	35	23/6/2014	12:15	12:20	371294	261557	slight_breeze	less_than_half_cover	no_rain	bright_sun	0	0	0	0	0	0
740	226386	1	pot_from_EDF	English	35	35	23/6/2014	15:15	15:20	371294	261557	no_wind	no_cloud	no_rain	bright_sun	0	0	0	0	0	0
741	224401	30	own_pot	French	10	15	12/6/2014	14:26	14:50	370472	305922	slight_breeze	no_cloud	no_rain	bright_sun	0	0	1	1	0	0
742	0	10	pot_from_EDF	English	20	20	16/6/2014	14:0	14:10	274880	657633	slight_breeze	no_cloud	no_rain	bright_sun	0	0	2	0	0	0
743	223217	2	patch_in_ground	English	20	20	12/6/2014	14:25	14:30	375596	295603	slight_breeze	less_than_half_cover	no_rain	bright_sun	0	0	2	0	0	1
744	0	1	pot_from_EDF	English	20	20	23/6/2014	13:0	13:5	432900	279828	slight_breeze	more_than_half_cover	no_rain	sunny_intervals	0	0	0	0	0	0
745	229622	2	pot_from_EDF	English	15	15	24/6/2014	9:5	9:10	424990	212459	no_wind	less_than_half_cover	no_rain	bright_sun	0	0	1	0	1	0
746	0	26	pot_from_EDF	English	30	30	17/6/2014	9:29	9:40	394854	830571	slight_breeze	complete_cover	light_rain	no_sun	0	0	0	0	0	0
747	0	8	pot_from_EDF	English	20	20	16/6/2014	14:0	14:10	274880	657633	slight_breeze	less_than_half_cover	no_rain	bright_sun	1	0	1	1	0	1
748	0	11	patch_in_ground	English	50	30	24/6/2014	14:15	14:30	532303	181252	slight_breeze	less_than_half_cover	no_rain	sunny_intervals	0	0	0	0	0	0
749	0	2	patch_in_ground	English	100	100	24/6/2014	0:0	0:10	309336	724548	slight_breeze	less_than_half_cover	no_rain	sunny_intervals	0	0	0	1	0	0
750	0	11	pot_from_EDF	English	50	30	24/6/2014	13:50	13:55	509065	174585	slight_breeze	no_cloud	no_rain	no_sun	0	0	0	0	0	0
751	0	11	pot_from_EDF	English	50	30	9/6/2014	13:50	13:55	509069	174561	slight_breeze	less_than_half_cover	no_rain	no_sun	0	0	0	0	0	0
752	0	11	patch_in_ground	English	50	30	24/6/2014	14:15	14:30	509072	174570	slight_breeze	less_than_half_cover	no_rain	sunny_intervals	0	0	0	0	0	0
753	0	11	patch_in_ground	English	50	30	9/6/2014	14:15	14:30	509030	174737	slight_breeze	less_than_half_cover	no_rain	sunny_intervals	0	0	0	0	0	0
754	0	11	patch_in_ground	English	50	30	24/6/2014	14:15	14:30	532303	181252	slight_breeze	less_than_half_cover	no_rain	sunny_intervals	0	0	0	0	0	0
755	0	11	pot_from_EDF	English	30	50	9/6/2014	13:50	14:30	509039	174598	slight_breeze	less_than_half_cover	no_rain	bright_sun	0	0	0	0	0	0
756	0	11	pot_from_EDF	English	50	30	16/6/2014	13:50	13:55	509065	174585	no_wind	complete_cover	no_rain	no_sun	0	0	0	0	0	0
757	0	11	patch_in_ground	English	50	30	9/6/2014	13:50	13:55	509069	174565	slight_breeze	less_than_half_cover	no_rain	sunny_intervals	0	0	0	0	0	0
758	228952	2	patch_in_ground	English	100	100	19/6/2014	10:25	10:35	309334	724555	slight_breeze	no_cloud	no_rain	bright_sun	1	0	1	1	0	0
759	0	9	pot_from_EDF	French	30	50	16/6/2014	13:50	13:55	532303	181252	windy	more_than_half_cover	no_rain	bright_sun	0	0	0	0	0	0
760	0	6	patch_in_ground	English	100	300	24/6/2014	10:24	10:29	304588	669204	slight_breeze	complete_cover	light_rain	no_sun	0	0	0	0	0	0
761	223217	2	pot_from_EDF	English	30	30	18/6/2014	11:55	12:0	375770	295625	slight_breeze	complete_cover	no_rain	sunny_intervals	1	1	0	0	9	1
762	229450	1	own_pot	English	20	20	19/6/2014	10:0	10:15	450178	450902	slight_breeze	complete_cover	no_rain	no_sun	1	1	2	1	3	0
763	229450	12	own_pot	English	20	20	19/6/2014	10:0	10:40	450375	450798	slight_breeze	complete_cover	no_rain	no_sun	0	0	0	0	0	0
764	229450	12	own_pot	English	20	20	19/6/2014	10:0	10:40	450385	450798	slight_breeze	complete_cover	no_rain	no_sun	0	0	0	0	0	0
765	229450	2	own_pot	French	10	10	24/6/2014	11:30	11:45	449900	450565	no_wind	more_than_half_cover	no_rain	sunny_intervals	0	0	0	0	0	0
766	228621	8	patch_in_ground	English	50	50	24/6/2014	12:5	12:10	499372	273130	slight_breeze	less_than_half_cover	no_rain	sunny_intervals	1	1	1	0	0	1
767	228621	8	patch_in_ground	English	25	100	24/6/2014	12:5	12:10	499372	273130	slight_breeze	less_than_half_cover	no_rain	sunny_intervals	1	0	0	1	0	0
768	228621	9	pot_from_EDF	English	50	100	24/6/2014	0:10	0:15	532628	180561	no_wind	less_than_half_cover	no_rain	sunny_intervals	1	0	0	0	1	1
769	228621	8	pot_from_EDF	English	50	100	24/6/2014	0:20	0:25	499339	273075	no_wind	less_than_half_cover	no_rain	sunny_intervals	0	0	0	0	0	0
770	221091	26	pot_from_EDF	English	30	15	19/6/2014	0:10	0:30	170968	528559	windy	less_than_half_cover	no_rain	sunny_intervals	1	1	5	3	1	1
771	221091	22	pot_from_EDF	English	30	15	16/6/2014	11:30	12:0	171093	528519	slight_breeze	less_than_half_cover	no_rain	bright_sun	2	3	3	1	2	1
772	221091	23	pot_from_EDF	English	30	15	19/6/2014	14:45	15:15	170925	528566	slight_breeze	less_than_half_cover	no_rain	sunny_intervals	1	1	2	0	1	1
773	221091	23	pot_from_EDF	English	30	15	20/6/2014	11:30	12:0	170925	528566	windy	more_than_half_cover	no_rain	sunny_intervals	1	0	9	2	2	0
774	187783	4	pot_from_EDF	English	23	39	24/6/2014	12:35	12:50	255239	56479	slight_breeze	less_than_half_cover	no_rain	bright_sun	0	2	1	0	0	0
775	0	7	patch_in_ground	English	50	50	24/6/2014	12:45	13:0	520865	233093	slight_breeze	more_than_half_cover	no_rain	sunny_intervals	1	0	5	0	0	2
776	187783	2	pot_from_EDF	English	23	39	24/6/2014	12:55	13:15	255252	56477	slight_breeze	less_than_half_cover	no_rain	bright_sun	0	1	0	0	0	0
777	228979	2	pot_from_EDF	English	15	30	24/6/2014	10:0	10:10	526401	185499	no_wind	less_than_half_cover	no_rain	sunny_intervals	1	0	0	0	0	0
778	221091	20	pot_from_EDF	English	30	15	19/6/2014	14:45	15:15	170921	528566	slight_breeze	less_than_half_cover	no_rain	sunny_intervals	1	2	2	2	2	1
779	221091	23	pot_from_EDF	English	30	15	20/6/2014	11:30	12:0	170921	528566	windy	more_than_half_cover	no_rain	sunny_intervals	1	0	10	12	2	1
780	228979	2	pot_from_EDF	English	20	15	24/6/2014	10:0	10:5	526906	185363	no_wind	less_than_half_cover	no_rain	sunny_intervals	0	0	0	0	0	0
781	221091	20	pot_from_EDF	English	30	15	16/6/2014	11:55	12:0	170921	528566	slight_breeze	less_than_half_cover	no_rain	sunny_intervals	5	3	2	3	2	2
782	221091	20	pot_from_EDF	English	30	15	16/6/2014	14:45	15:15	170924	528565	slight_breeze	less_than_half_cover	no_rain	sunny_intervals	2	3	2	2	2	2
783	221091	20	pot_from_EDF	English	30	15	20/6/2014	11:30	12:0	170924	528565	slight_breeze	less_than_half_cover	no_rain	sunny_intervals	3	3	5	1	5	5
784	0	2	own_pot	English	20	20	17/6/2014	12:40	12:55	524275	233629	slight_breeze	less_than_half_cover	no_rain	sunny_intervals	0	0	1	2	0	0
785	228979	1	pot_from_EDF	English	15	30	24/6/2014	10:10	10:20	526460	185185	slight_breeze	no_cloud	no_rain	bright_sun	1	0	1	0	1	0
786	228979	1	pot_from_EDF	English	15	30	24/6/2014	10:24	10:30	526330	185586	no_wind	no_cloud	light_rain	sunny_intervals	0	0	0	0	0	0
787	0	2	own_pot	English	40	40	17/6/2014	12:40	12:55	524275	233629	slight_breeze	more_than_half_cover	no_rain	no_sun	0	1	0	0	1	0
788	224458	3	pot_from_EDF	English	20	20	24/6/2014	13:55	14:0	580098	149570	no_wind	more_than_half_cover	no_rain	sunny_intervals	0	0	0	0	0	0
789	0	5	pot_from_EDF	English	47	40	24/6/2014	14:0	14:10	322454	671574	slight_breeze	complete_cover	no_rain	no_sun	0	0	3	3	0	0
790	228741	3	pot_from_EDF	English	20	20	24/6/2014	13:50	14:10	520977	122668	no_wind	more_than_half_cover	no_rain	sunny_intervals	0	0	0	0	0	0
791	0	6	pot_from_EDF	English	19	20	24/6/2014	14:15	14:20	151653	813610	no_wind	more_than_half_cover	no_rain	sunny_intervals	1	1	0	1	0	0
792	0	8	pot_from_EDF	English	30	25	20/6/2014	15:40	15:55	522065	104786	no_wind	no_cloud	no_rain	bright_sun	0	0	1	0	0	0
793	228979	3	own_pot	English	40	15	24/6/2014	13:50	13:55	526472	185504	slight_breeze	less_than_half_cover	no_rain	sunny_intervals	0	0	0	1	0	0
794	0	11	pot_from_EDF	English	50	30	16/6/2014	13:5	14:30	532303	181252	windy	less_than_half_cover	no_rain	no_sun	0	0	0	0	0	0
795	221102	12	own_pot	English	60	60	24/6/2014	14:0	14:15	441386	316194	no_wind	more_than_half_cover	no_rain	sunny_intervals	3	3	4	5	6	1
796	0	6	patch_in_ground	English	100	300	24/6/2014	14:40	14:55	304606	669200	slight_breeze	complete_cover	no_rain	sunny_intervals	0	1	2	0	0	1
797	228621	7	patch_in_ground	English	30	30	24/6/2014	12:20	12:25	499332	273079	slight_breeze	complete_cover	no_rain	sunny_intervals	0	4	2	0	0	0
798	218626	4	patch_in_ground	English	100	100	24/6/2014	14:50	14:55	637963	263636	slight_breeze	more_than_half_cover	light_rain	sunny_intervals	1	2	5	0	0	0
799	221102	9	own_pot	English	60	60	24/6/2014	14:32	14:43	441386	316194	slight_breeze	more_than_half_cover	no_rain	sunny_intervals	2	2	10	3	8	4
800	0	2	patch_in_ground	English	600	600	24/6/2014	15:55	16:10	392406	187495	slight_breeze	less_than_half_cover	no_rain	bright_sun	1	0	3	9	0	1
801	0	2	patch_in_ground	English	60	500	24/6/2014	15:55	16:10	392417	187488	slight_breeze	less_than_half_cover	no_rain	bright_sun	2	0	2	1	0	0
802	0	2	patch_in_ground	English	100	500	24/6/2014	15:55	16:10	392417	187488	slight_breeze	less_than_half_cover	no_rain	bright_sun	1	0	0	6	3	1
803	194951	8	pot_from_EDF	English	20	20	24/6/2014	15:52	16:0	403961	310213	slight_breeze	more_than_half_cover	no_rain	sunny_intervals	0	1	1	0	0	1
804	0	2	patch_in_ground	English	100	500	24/6/2014	15:55	16:10	392417	187488	slight_breeze	less_than_half_cover	no_rain	bright_sun	0	0	1	1	0	0
805	0	13	patch_in_ground	English	50	100	24/6/2014	15:45	15:50	536197	241329	no_wind	more_than_half_cover	no_rain	sunny_intervals	0	0	0	0	0	0
806	228881	13	patch_in_ground	French	200	100	24/6/2014	16:0	16:10	501562	150624	slight_breeze	more_than_half_cover	no_rain	bright_sun	0	1	1	0	1	0
807	194680	2	own_pot	English	32	32	6/6/2014	19:25	19:32	323031	671925	slight_breeze	less_than_half_cover	no_rain	sunny_intervals	0	0	0	0	1	0
808	194680	2	own_pot	English	34	34	20/6/2014	18:0	18:5	323031	671925	no_wind	no_cloud	no_rain	bright_sun	1	0	0	0	1	0
809	194680	2	own_pot	English	34	34	24/6/2014	16:25	16:30	323031	671925	no_wind	more_than_half_cover	no_rain	sunny_intervals	0	0	0	0	1	0
810	194680	2	own_pot	English	34	34	24/6/2014	16:30	16:55	323033	671926	slight_breeze	more_than_half_cover	no_rain	sunny_intervals	0	0	0	0	2	0
811	206030	2	own_pot	English	40	15	24/6/2014	12:44	12:49	532217	179716	no_wind	complete_cover	light_rain	no_sun	0	0	0	0	0	0
812	194567	1	own_pot	English	40	40	21/6/2014	16:0	17:1	514675	155772	no_wind	no_cloud	no_rain	sunny_intervals	1	8	6	8	5	14
813	228979	3	pot_from_EDF	English	10	10	24/6/2014	14:55	15:0	526497	185480	slight_breeze	complete_cover	no_rain	sunny_intervals	0	0	1	0	0	0
814	227884	5	pot_from_EDF	English	36	30	24/6/2014	11:43	11:52	512671	215734	slight_breeze	more_than_half_cover	no_rain	bright_sun	0	0	2	0	0	0
815	227884	5	pot_from_EDF	English	36	30	24/6/2014	11:57	12:4	512671	215734	slight_breeze	more_than_half_cover	no_rain	bright_sun	0	0	1	0	0	0
816	221102	4	own_pot	English	60	60	18/6/2014	14:15	14:20	441399	316166	slight_breeze	more_than_half_cover	no_rain	sunny_intervals	0	3	0	1	2	1
817	221102	2	own_pot	English	60	60	23/6/2014	14:15	14:20	441408	316165	slight_breeze	more_than_half_cover	no_rain	sunny_intervals	0	2	0	0	1	0
818	229450	1	patch_in_ground	English	5	10	22/6/2014	15:25	15:30	451109	449505	no_wind	less_than_half_cover	no_rain	sunny_intervals	0	0	0	0	1	0
819	229455	1	own_pot	English	10	10	24/6/2014	16:0	16:5	302313	669125	no_wind	complete_cover	no_rain	no_sun	0	0	1	0	0	0
820	0	8	pot_from_EDF	English	40	30	24/6/2014	15:35	15:55	267070	197815	no_wind	less_than_half_cover	no_rain	bright_sun	2	2	1	0	0	0
821	228907	6	pot_from_EDF	English	50	50	23/6/2014	12:30	12:45	506624	171978	no_wind	more_than_half_cover	no_rain	sunny_intervals	1	0	2	0	1	0
822	228244	4	pot_from_EDF	English	40	30	23/6/2014	12:0	12:20	267100	197803	no_wind	no_cloud	no_rain	bright_sun	2	2	0	0	0	0
823	224701	15	pot_from_EDF	English	15	15	24/6/2014	16:0	16:5	400898	394552	slight_breeze	more_than_half_cover	light_rain	no_sun	0	0	0	0	0	0
824	221102	1	own_pot	English	60	60	25/6/2014	7:45	8:0	441399	316185	no_wind	less_than_half_cover	no_rain	sunny_intervals	2	1	3	1	2	2
825	191698	1	pot_from_EDF	English	54	42	24/6/2014	16:24	16:32	367709	118937	slight_breeze	less_than_half_cover	no_rain	bright_sun	0	0	1	0	0	0
826	216962	19	pot_from_EDF	English	26	32	25/6/2014	8:55	9:0	451528	206746	slight_breeze	no_cloud	no_rain	bright_sun	0	0	0	0	0	0
827	216962	19	patch_in_ground	French	50	60	25/6/2014	8:55	9:0	451528	206746	slight_breeze	no_cloud	no_rain	bright_sun	14	14	24	10	19	15
828	191698	30	own_pot	English	22	66	24/6/2014	13:35	13:40	367717	118915	slight_breeze	no_cloud	no_rain	bright_sun	0	0	1	0	0	0
829	191698	7	pot_from_EDF	English	27	66	24/6/2014	13:35	13:40	367748	118929	no_wind	less_than_half_cover	no_rain	bright_sun	0	0	0	0	0	0
830	0	8	pot_from_EDF	English	20	20	17/6/2014	14:0	14:10	274910	657700	slight_breeze	complete_cover	no_rain	bright_sun	3	0	0	0	0	0
831	0	8	pot_from_EDF	English	20	20	17/6/2014	14:0	14:10	274910	657700	slight_breeze	complete_cover	no_rain	bright_sun	0	0	2	0	0	0
832	228979	3	own_pot	English	40	15	25/6/2014	9:18	9:25	526472	185525	slight_breeze	less_than_half_cover	no_rain	sunny_intervals	0	0	2	0	2	1
833	228979	3	own_pot	English	40	15	25/6/2014	9:18	9:25	526482	185507	slight_breeze	less_than_half_cover	no_rain	sunny_intervals	0	0	2	0	2	1
834	228979	2	own_pot	English	10	30	25/6/2014	9:10	9:17	526481	185518	no_wind	less_than_half_cover	no_rain	sunny_intervals	0	0	0	0	0	1
835	191698	6	pot_from_EDF	English	61	43	24/6/2014	13:25	13:30	367775	118913	no_wind	less_than_half_cover	no_rain	bright_sun	0	0	0	0	0	0
836	191698	5	pot_from_EDF	English	49	41	24/6/2014	13:55	14:0	365735	120160	slight_breeze	more_than_half_cover	no_rain	bright_sun	0	0	0	0	0	0
837	228979	3	own_pot	English	40	40	25/6/2014	9:18	9:25	526496	185518	no_wind	less_than_half_cover	no_rain	sunny_intervals	0	0	2	0	2	1
838	228979	2	own_pot	English	20	20	25/6/2014	9:10	9:17	526508	185509	slight_breeze	less_than_half_cover	no_rain	sunny_intervals	0	0	0	0	0	1
839	227087	14	pot_from_EDF	English	26	20	10/6/2014	11:55	12:20	558098	138495	slight_breeze	less_than_half_cover	no_rain	bright_sun	0	1	2	0	0	1
840	228979	2	own_pot	English	20	20	25/6/2014	9:25	9:32	526483	185511	slight_breeze	less_than_half_cover	no_rain	sunny_intervals	0	0	2	2	0	1
841	227087	14	pot_from_EDF	English	26	20	12/6/2014	12:45	13:0	558078	138482	slight_breeze	more_than_half_cover	no_rain	sunny_intervals	0	1	1	0	2	2
842	227087	13	pot_from_EDF	English	21	27	19/6/2014	0:45	0:57	558111	138502	no_wind	more_than_half_cover	no_rain	sunny_intervals	0	1	2	0	0	1
843	227087	13	pot_from_EDF	English	20	26	10/6/2014	11:55	12:20	558080	138493	slight_breeze	less_than_half_cover	no_rain	bright_sun	0	1	2	0	0	1
844	227087	13	pot_from_EDF	English	21	14	12/6/2014	12:45	13:0	558064	138526	slight_breeze	more_than_half_cover	no_rain	sunny_intervals	0	1	1	0	2	2
845	227087	13	pot_from_EDF	English	14	14	19/6/2014	0:45	13:0	558063	138513	no_wind	complete_cover	no_rain	no_sun	1	1	2	1	3	1
846	191689	6	pot_from_EDF	English	54	42	24/6/2014	14:42	14:47	367749	118936	slight_breeze	less_than_half_cover	no_rain	bright_sun	0	0	1	0	0	0
847	191698	6	pot_from_EDF	English	54	42	24/6/2014	14:42	14:47	367636	118790	slight_breeze	less_than_half_cover	no_rain	bright_sun	0	0	1	0	0	0
848	227087	13	pot_from_EDF	English	14	21	19/6/2014	12:45	13:0	558064	138514	no_wind	complete_cover	no_rain	no_sun	1	1	2	1	2	1
849	191698	6	pot_from_EDF	English	54	42	24/6/2014	14:42	14:47	367758	118966	slight_breeze	less_than_half_cover	no_rain	bright_sun	0	0	1	0	0	0
850	191698	6	pot_from_EDF	English	54	42	24/6/2014	13:35	13:40	367748	118928	slight_breeze	more_than_half_cover	no_rain	sunny_intervals	0	0	0	0	0	0
851	191698	6	pot_from_EDF	English	54	42	24/6/2014	13:55	14:0	367701	118876	slight_breeze	less_than_half_cover	no_rain	bright_sun	0	0	0	0	0	0
852	191698	5	pot_from_EDF	English	56	40	25/6/2014	14:20	14:25	367754	118932	slight_breeze	less_than_half_cover	no_rain	bright_sun	1	0	0	0	1	0
853	191698	5	pot_from_EDF	English	56	40	25/6/2014	14:20	14:25	367753	118941	no_wind	less_than_half_cover	no_rain	bright_sun	0	0	0	0	0	0
854	0	30	patch_in_ground	English	100	50	24/6/2014	13:45	13:50	526085	122810	slight_breeze	more_than_half_cover	no_rain	sunny_intervals	1	2	1	0	0	0
855	221091	20	pot_from_EDF	English	30	15	16/6/2014	11:30	12:0	170921	528563	slight_breeze	less_than_half_cover	no_rain	sunny_intervals	8	3	3	5	4	3
856	0	1	patch_in_ground	French	50	40	25/6/2014	15:30	15:36	375615	379270	slight_breeze	more_than_half_cover	no_rain	sunny_intervals	2	1	0	0	3	2
857	221091	20	pot_from_EDF	English	30	15	19/6/2014	11:30	12:0	170920	528561	slight_breeze	less_than_half_cover	no_rain	sunny_intervals	2	2	4	4	3	2
858	0	17	own_pot	English	40	15	25/6/2014	10:0	10:15	361079	175742	slight_breeze	more_than_half_cover	no_rain	sunny_intervals	1	3	1	2	2	1
859	184135	6	pot_from_EDF	English	65	59	25/6/2014	12:5	12:15	397922	408090	no_wind	more_than_half_cover	no_rain	sunny_intervals	3	1	2	1	1	1
860	0	17	own_pot	English	40	15	25/6/2014	10:0	10:15	361125	175457	slight_breeze	less_than_half_cover	no_rain	sunny_intervals	1	1	3	2	1	1
861	0	1	patch_in_ground	French	40	20	25/6/2014	16:15	16:20	374213	379416	no_wind	less_than_half_cover	no_rain	sunny_intervals	0	1	3	2	0	0
862	0	17	own_pot	English	40	15	25/6/2014	10:0	10:15	361311	175645	slight_breeze	less_than_half_cover	no_rain	sunny_intervals	0	1	1	1	1	0
863	221091	20	pot_from_EDF	English	30	15	19/6/2014	14:45	15:15	170920	528565	slight_breeze	less_than_half_cover	no_rain	sunny_intervals	1	2	10	9	1	7
864	184135	2	pot_from_EDF	English	40	15	25/6/2014	11:30	12:0	398781	407896	slight_breeze	more_than_half_cover	no_rain	sunny_intervals	4	2	3	5	1	2
865	0	1	own_pot	English	10	30	25/6/2014	16:5	16:10	376072	378519	slight_breeze	less_than_half_cover	no_rain	bright_sun	13	1	1	2	1	0
866	221091	20	pot_from_EDF	English	30	15	20/6/2014	11:30	12:0	170920	528565	slight_breeze	less_than_half_cover	no_rain	sunny_intervals	1	2	5	1	1	0
867	0	1	own_pot	English	15	30	25/6/2014	4:15	4:22	375974	378501	no_wind	less_than_half_cover	no_rain	bright_sun	2	1	1	4	2	5
868	0	1	patch_in_ground	English	15	30	25/6/2014	13:45	13:50	376059	378507	slight_breeze	less_than_half_cover	no_rain	bright_sun	4	3	1	2	5	3
869	221091	18	pot_from_EDF	English	30	15	20/6/2014	14:45	15:15	170920	528565	slight_breeze	less_than_half_cover	no_rain	sunny_intervals	1	2	5	4	1	2
870	221091	23	pot_from_EDF	English	30	15	20/6/2014	11:30	12:0	170920	528565	slight_breeze	less_than_half_cover	no_rain	sunny_intervals	3	3	10	7	0	0
871	184135	29	pot_from_EDF	English	15	30	25/6/2014	11:30	11:55	398234	408100	slight_breeze	less_than_half_cover	no_rain	sunny_intervals	1	2	3	1	4	1
872	221091	20	pot_from_EDF	English	30	15	16/6/2014	11:30	12:0	170920	528565	slight_breeze	less_than_half_cover	no_rain	sunny_intervals	11	3	3	3	0	9
873	206898	3	pot_from_EDF	English	30	32	18/6/2014	12:15	12:30	357906	171234	no_wind	more_than_half_cover	no_rain	sunny_intervals	0	0	0	0	0	0
874	221091	20	pot_from_EDF	English	30	15	16/6/2014	11:30	12:0	170920	528565	slight_breeze	less_than_half_cover	no_rain	sunny_intervals	3	3	2	2	0	4
875	221091	20	pot_from_EDF	English	30	15	19/6/2014	11:30	12:0	170920	528565	slight_breeze	less_than_half_cover	no_rain	sunny_intervals	5	4	22	9	0	2
876	221091	20	pot_from_EDF	English	30	15	16/6/2014	11:30	12:0	170920	528565	slight_breeze	less_than_half_cover	no_rain	sunny_intervals	2	4	3	3	0	2
877	228621	5	patch_in_ground	English	50	150	25/6/2014	12:10	12:15	499371	273135	slight_breeze	less_than_half_cover	no_rain	bright_sun	0	0	0	0	0	0
878	226593	100	pot_from_EDF	English	50	86	16/6/2014	9:0	14:0	420396	428892	slight_breeze	more_than_half_cover	no_rain	sunny_intervals	27	27	67	26	6	27
879	186644	8	patch_in_ground	French	30	30	25/6/2014	13:0	13:10	380298	351126	slight_breeze	more_than_half_cover	no_rain	bright_sun	0	1	0	0	0	1
880	206898	2	pot_from_EDF	English	35	40	25/6/2014	13:0	13:10	357904	171239	no_wind	no_cloud	no_rain	bright_sun	0	0	0	0	0	0
881	191698	6	pot_from_EDF	English	56	41	25/6/2014	14:20	14:25	367746	118932	no_wind	less_than_half_cover	no_rain	bright_sun	0	0	0	0	0	0
882	191698	5	pot_from_EDF	English	57	43	25/6/2014	14:10	14:15	367954	118962	slight_breeze	less_than_half_cover	no_rain	bright_sun	1	0	0	0	0	0
883	191698	5	pot_from_EDF	English	49	40	24/6/2014	14:55	15:0	367739	118906	slight_breeze	more_than_half_cover	no_rain	bright_sun	0	0	0	0	0	0
884	191698	5	pot_from_EDF	English	49	43	24/6/2014	2:55	3:0	367753	118931	slight_breeze	less_than_half_cover	light_rain	bright_sun	0	0	0	0	0	0
885	220533	29	own_pot	English	45	30	23/6/2014	14:45	14:55	347464	393161	slight_breeze	no_cloud	no_rain	bright_sun	0	0	0	0	0	0
886	220533	29	own_pot	English	45	30	25/6/2014	14:45	14:55	347467	393155	slight_breeze	no_cloud	no_rain	bright_sun	0	0	0	0	0	0
887	220533	29	own_pot	English	45	30	23/6/2014	14:45	14:55	347471	393121	slight_breeze	no_cloud	no_rain	bright_sun	0	0	0	0	0	0
888	220533	29	own_pot	English	45	30	23/6/2014	14:45	14:55	347490	393152	slight_breeze	no_cloud	no_rain	bright_sun	0	0	0	0	0	0
889	220533	30	own_pot	English	45	30	23/6/2014	14:45	14:55	347467	393132	slight_breeze	no_cloud	no_rain	bright_sun	0	0	0	0	0	0
890	220533	29	own_pot	English	45	30	23/6/2014	14:45	14:55	347473	393140	slight_breeze	no_cloud	no_rain	bright_sun	0	0	0	0	0	0
891	220533	29	own_pot	English	45	30	25/6/2014	14:45	14:55	347479	393143	slight_breeze	no_cloud	no_rain	bright_sun	0	0	0	0	0	0
892	220533	29	own_pot	English	45	30	23/6/2014	14:45	14:55	347467	393155	slight_breeze	no_cloud	no_rain	bright_sun	0	0	0	0	0	0
893	220533	29	own_pot	English	45	30	23/6/2014	14:45	14:55	347466	393157	slight_breeze	no_cloud	no_rain	bright_sun	0	0	0	0	0	0
894	220533	29	own_pot	English	45	30	23/6/2014	14:45	14:55	347476	393140	slight_breeze	no_cloud	no_rain	bright_sun	0	0	0	0	0	0
895	220533	30	own_pot	English	45	30	23/6/2014	14:45	14:55	347472	393124	slight_breeze	no_cloud	no_rain	bright_sun	0	0	0	0	0	0
896	220533	29	own_pot	English	45	30	25/6/2014	14:45	14:55	347479	393139	slight_breeze	no_cloud	no_rain	bright_sun	0	0	0	0	0	0
897	220533	29	own_pot	English	45	30	23/6/2014	14:45	14:55	347563	393201	slight_breeze	no_cloud	no_rain	bright_sun	0	0	0	0	0	0
898	220533	29	own_pot	English	45	30	23/6/2014	14:45	14:55	347431	393166	slight_breeze	no_cloud	no_rain	bright_sun	0	0	0	0	0	0
899	193329	6	pot_from_EDF	English	30	30	25/6/2014	13:35	13:42	638082	283088	slight_breeze	less_than_half_cover	no_rain	sunny_intervals	8	12	3	1	0	0
900	220533	29	own_pot	English	45	30	23/6/2014	14:45	14:55	347481	393141	slight_breeze	no_cloud	no_rain	bright_sun	0	0	0	0	0	0
901	220533	29	own_pot	English	45	30	23/6/2014	14:45	14:55	347470	393156	slight_breeze	no_cloud	no_rain	bright_sun	0	0	0	0	0	0
902	220533	30	own_pot	English	45	30	23/6/2014	14:45	14:55	347476	393139	slight_breeze	complete_cover	no_rain	no_sun	0	0	0	0	0	0
903	220533	29	own_pot	English	45	30	24/6/2014	14:45	14:55	347418	393153	slight_breeze	no_cloud	no_rain	bright_sun	0	0	0	0	0	0
904	220533	29	own_pot	English	45	30	23/6/2014	14:45	14:55	347464	393168	slight_breeze	no_cloud	no_rain	bright_sun	0	0	0	0	0	0
905	220533	29	own_pot	English	45	30	25/6/2014	14:45	14:55	347478	393136	slight_breeze	no_cloud	no_rain	bright_sun	0	0	0	0	0	0
906	220533	30	own_pot	English	45	30	24/6/2014	14:50	15:0	347467	393155	slight_breeze	complete_cover	no_rain	no_sun	0	0	0	0	0	0
907	220533	29	own_pot	English	45	30	23/6/2014	14:45	14:55	347559	393192	slight_breeze	no_cloud	no_rain	bright_sun	0	0	0	0	0	0
908	220533	30	own_pot	English	45	30	24/6/2014	14:50	15:0	347472	393124	slight_breeze	complete_cover	no_rain	no_sun	0	0	0	0	0	0
909	220533	32	own_pot	English	45	30	24/6/2014	14:5	15:0	347450	393160	slight_breeze	no_cloud	no_rain	bright_sun	0	0	0	0	0	0
910	220533	30	own_pot	English	45	30	24/6/2014	14:50	15:0	347418	393153	slight_breeze	complete_cover	no_rain	no_sun	0	0	0	0	0	0
911	220533	30	own_pot	English	45	30	24/6/2014	14:50	15:0	347463	393158	slight_breeze	complete_cover	no_rain	no_sun	0	0	0	0	0	0
912	220533	29	own_pot	English	45	30	24/6/2014	14:50	15:0	347477	393166	slight_breeze	complete_cover	no_rain	no_sun	0	0	0	0	0	0
913	220533	29	own_pot	English	45	30	23/6/2014	14:45	14:55	347479	393140	slight_breeze	no_cloud	no_rain	bright_sun	0	0	0	0	0	0
914	220533	29	own_pot	English	45	30	25/6/2014	14:45	14:55	347472	393133	slight_breeze	no_cloud	no_rain	bright_sun	0	0	0	0	0	0
915	220533	30	own_pot	English	45	30	24/6/2014	14:50	15:0	347477	393165	slight_breeze	complete_cover	no_rain	no_sun	1	0	0	0	0	0
916	220533	29	own_pot	English	45	35	25/6/2014	14:45	14:55	347481	393141	slight_breeze	no_cloud	no_rain	bright_sun	0	0	0	0	0	0
917	220533	30	own_pot	English	45	30	24/6/2014	14:50	15:0	347450	393171	slight_breeze	complete_cover	no_rain	no_sun	0	0	0	0	0	0
918	0	2	pot_from_EDF	English	20	20	23/6/2014	13:0	13:5	432839	279843	slight_breeze	more_than_half_cover	no_rain	sunny_intervals	0	0	0	0	0	0
919	220533	30	own_pot	English	45	30	24/6/2014	2:50	15:0	347444	393137	slight_breeze	complete_cover	no_rain	no_sun	0	0	0	0	0	0
920	220533	45	own_pot	English	45	30	23/6/2014	14:45	14:55	347435	393143	slight_breeze	no_cloud	no_rain	bright_sun	0	0	0	0	0	0
921	220533	30	own_pot	English	45	30	25/6/2014	14:50	15:0	347562	393201	slight_breeze	complete_cover	no_rain	no_sun	0	0	0	0	0	0
922	229447	3	pot_from_EDF	English	11	11	24/6/2014	13:50	14:3	283521	900264	slight_breeze	less_than_half_cover	no_rain	bright_sun	0	0	1	0	0	0
923	227560	6	patch_in_ground	English	200	300	25/6/2014	14:0	14:5	412175	188334	slight_breeze	less_than_half_cover	no_rain	bright_sun	1	1	2	1	6	1
924	220533	30	own_pot	English	45	30	24/6/2014	14:50	15:0	347468	393164	slight_breeze	complete_cover	no_rain	no_sun	0	0	0	0	0	0
925	220533	29	own_pot	English	45	30	23/6/2014	14:45	14:55	347451	393159	slight_breeze	no_cloud	no_rain	bright_sun	0	0	0	0	0	0
926	220533	30	own_pot	English	45	30	24/6/2014	14:50	15:0	347485	393158	slight_breeze	complete_cover	no_rain	no_sun	0	0	0	0	0	0
927	220533	30	own_pot	English	45	30	24/6/2014	14:50	15:0	347447	393147	slight_breeze	complete_cover	no_rain	no_sun	0	0	0	0	0	0
928	220533	30	own_pot	English	45	30	24/6/2014	14:50	15:0	347471	393133	slight_breeze	complete_cover	no_rain	no_sun	0	0	0	0	0	0
929	220533	35	own_pot	English	45	30	23/6/2014	14:45	14:55	347448	393113	slight_breeze	no_cloud	no_rain	bright_sun	0	0	0	0	0	0
930	220533	30	own_pot	English	45	30	24/6/2014	14:50	15:0	347477	393140	slight_breeze	complete_cover	no_rain	no_sun	0	0	0	0	0	0
931	220533	29	own_pot	English	45	30	23/6/2014	14:45	14:55	347480	393141	slight_breeze	no_cloud	no_rain	bright_sun	0	0	0	0	0	0
932	220533	30	own_pot	English	45	30	24/6/2014	14:5	14:15	347482	393139	slight_breeze	complete_cover	no_rain	no_sun	0	0	0	0	0	0
933	220533	30	own_pot	English	45	30	24/6/2014	2:50	3:0	347470	393155	slight_breeze	complete_cover	no_rain	no_sun	0	0	0	0	0	0
934	220533	30	own_pot	English	45	30	24/6/2014	14:50	15:0	347437	393153	slight_breeze	complete_cover	no_rain	no_sun	0	0	0	0	0	0
935	220533	5	own_pot	English	45	30	24/6/2014	14:10	14:20	347415	393152	slight_breeze	complete_cover	no_rain	no_sun	0	0	0	0	0	0
936	220533	30	own_pot	English	30	45	25/6/2014	14:50	14:55	347386	393135	slight_breeze	complete_cover	no_rain	no_sun	0	0	0	0	0	0
937	220533	35	own_pot	English	45	30	24/6/2014	14:50	15:0	347415	393152	slight_breeze	complete_cover	no_rain	no_sun	0	0	0	0	0	0
938	211793	1	pot_from_EDF	English	40	15	25/6/2014	13:30	13:40	585280	206679	slight_breeze	less_than_half_cover	light_rain	sunny_intervals	0	0	4	0	2	0
939	189937	3	own_pot	English	65	60	25/6/2014	14:15	14:20	514229	344401	slight_breeze	more_than_half_cover	no_rain	bright_sun	0	0	0	1	2	1
940	211793	2	patch_in_ground	French	150	300	25/6/2014	14:0	14:15	585299	206686	no_wind	no_cloud	no_rain	bright_sun	0	0	0	3	0	2
941	223406	23	pot_from_EDF	English	10	20	25/6/2014	14:55	15:0	372806	336487	no_wind	less_than_half_cover	no_rain	bright_sun	0	0	1	1	1	0
942	228759	4	own_pot	English	30	20	23/6/2014	13:0	13:5	292358	55587	slight_breeze	no_cloud	no_rain	bright_sun	3	1	1	2	1	1
943	225529	31	patch_in_ground	English	100	100	25/6/2014	14:40	14:50	299609	579237	slight_breeze	complete_cover	no_rain	no_sun	0	0	11	0	5	0
944	227884	6	pot_from_EDF	English	36	30	25/6/2014	13:15	13:22	512664	215737	slight_breeze	more_than_half_cover	no_rain	sunny_intervals	0	0	0	0	0	0
945	229596	9	pot_from_EDF	English	5	10	25/6/2014	15:55	16:3	443532	339512	slight_breeze	complete_cover	no_rain	no_sun	0	0	0	0	0	0
946	227884	1	pot_from_EDF	English	36	30	25/6/2014	16:20	16:26	512677	215743	slight_breeze	more_than_half_cover	no_rain	sunny_intervals	1	0	0	0	0	0
947	0	1	patch_in_ground	English	30	100	21/6/2014	16:30	16:45	461918	457275	no_wind	no_cloud	no_rain	bright_sun	0	0	2	0	0	2
948	0	1	patch_in_ground	English	30	100	22/6/2014	19:30	20:0	461931	457261	no_wind	more_than_half_cover	no_rain	no_sun	0	0	2	0	0	0
949	0	1	patch_in_ground	English	30	100	23/6/2014	8:30	8:40	461935	457268	no_wind	no_cloud	no_rain	sunny_intervals	2	0	2	0	0	0
950	0	1	patch_in_ground	English	30	100	24/6/2014	20:0	20:15	461935	457268	no_wind	complete_cover	no_rain	no_sun	2	0	2	0	0	1
951	0	1	patch_in_ground	English	30	100	25/6/2014	16:50	17:0	461935	457268	no_wind	complete_cover	no_rain	no_sun	2	0	2	0	0	1
952	223421	2	patch_in_ground	English	100	100	25/6/2014	17:30	18:40	410925	278451	slight_breeze	less_than_half_cover	no_rain	bright_sun	4	0	1	0	2	0
953	0	6	patch_in_ground	English	100	300	25/6/2014	13:55	14:10	304596	669197	slight_breeze	complete_cover	no_rain	no_sun	0	0	0	0	0	0
954	218626	4	patch_in_ground	English	100	100	26/6/2014	9:5	9:10	638009	263617	no_wind	more_than_half_cover	no_rain	bright_sun	0	3	5	1	0	0
955	228979	2	own_pot	English	25	40	26/6/2014	9:37	9:45	526467	185544	slight_breeze	more_than_half_cover	no_rain	bright_sun	0	0	0	0	0	0
956	228979	2	pot_from_EDF	English	20	15	26/6/2014	9:30	9:37	526485	185502	no_wind	less_than_half_cover	no_rain	bright_sun	0	0	1	1	1	1
957	228979	2	own_pot	English	20	15	26/6/2014	9:30	9:37	526495	185498	slight_breeze	less_than_half_cover	no_rain	sunny_intervals	0	0	1	1	1	1
958	228979	2	pot_from_EDF	English	10	25	26/6/2014	9:37	9:45	526500	185511	slight_breeze	less_than_half_cover	no_rain	bright_sun	0	0	0	0	0	0
959	211793	1	pot_from_EDF	English	150	300	21/6/2014	13:30	13:45	585294	206679	no_wind	less_than_half_cover	no_rain	sunny_intervals	0	0	1	0	0	0
960	211793	1	pot_from_EDF	English	150	300	21/6/2014	13:30	13:45	585294	206679	slight_breeze	less_than_half_cover	no_rain	sunny_intervals	0	0	1	0	0	0
961	211793	1	pot_from_EDF	English	150	300	21/6/2014	13:30	13:45	585294	206679	slight_breeze	complete_cover	no_rain	no_sun	0	0	1	0	0	0
962	229220	7	pot_from_EDF	English	40	30	26/6/2014	9:30	9:35	356900	407184	slight_breeze	complete_cover	no_rain	no_sun	1	0	0	0	0	0
963	205301	2	own_pot	English	75	75	18/6/2014	14:15	14:22	60248	582484	no_wind	no_cloud	no_rain	bright_sun	0	1	0	0	0	0
964	227884	5	pot_from_EDF	English	40	34	26/6/2014	10:12	10:29	512666	215740	slight_breeze	more_than_half_cover	no_rain	sunny_intervals	0	0	1	0	1	0
965	229220	8	pot_from_EDF	English	40	30	26/6/2014	9:50	9:55	356956	407213	slight_breeze	complete_cover	no_rain	no_sun	0	1	0	0	0	0
966	225332	10	pot_from_EDF	English	20	20	19/6/2014	13:25	13:35	539978	177425	slight_breeze	complete_cover	no_rain	no_sun	0	0	0	0	0	0
967	205301	2	own_pot	English	75	75	18/6/2014	14:28	14:35	60337	583005	no_wind	no_cloud	no_rain	bright_sun	0	0	0	0	0	0
968	229220	16	patch_in_ground	English	150	200	26/6/2014	11:20	11:25	356956	407213	slight_breeze	complete_cover	no_rain	no_sun	2	3	3	1	4	2
969	229220	8	patch_in_ground	English	150	200	26/6/2014	11:45	11:50	356949	407206	slight_breeze	complete_cover	no_rain	no_sun	2	0	0	5	0	0
970	229220	8	pot_from_EDF	English	40	30	26/6/2014	11:15	11:20	356949	407206	slight_breeze	complete_cover	no_rain	no_sun	2	0	1	5	0	1
971	221920	22	pot_from_EDF	English	90	50	12/6/2014	11:20	11:40	425611	365686	no_wind	less_than_half_cover	no_rain	bright_sun	0	0	1	0	0	0
972	0	22	pot_from_EDF	French	30	50	12/6/2014	11:25	11:40	425599	365798	no_wind	less_than_half_cover	no_rain	bright_sun	1	0	0	0	0	0
973	0	22	pot_from_EDF	French	50	30	12/6/2014	11:25	11:40	425600	365797	no_wind	less_than_half_cover	no_rain	bright_sun	0	0	0	0	0	0
974	205301	2	own_pot	English	24	25	20/6/2014	14:5	14:15	60018	582472	slight_breeze	more_than_half_cover	no_rain	sunny_intervals	1	1	0	3	0	0
975	221920	22	patch_in_ground	English	30	30	12/6/2014	11:25	11:40	425607	365802	no_wind	less_than_half_cover	no_rain	bright_sun	0	0	1	0	0	0
976	221920	22	pot_from_EDF	English	20	30	12/6/2014	11:20	11:40	425616	365802	no_wind	less_than_half_cover	no_rain	bright_sun	0	0	0	0	0	0
977	221920	22	patch_in_ground	French	30	30	12/6/2014	11:25	11:40	425568	365669	no_wind	less_than_half_cover	no_rain	bright_sun	6	0	1	0	0	0
978	221920	22	patch_in_ground	English	30	50	12/6/2014	11:20	11:40	425686	365646	no_wind	less_than_half_cover	no_rain	bright_sun	4	0	0	0	0	0
979	221920	22	pot_from_EDF	French	90	100	26/6/2014	11:20	11:40	425611	365804	no_wind	less_than_half_cover	no_rain	bright_sun	2	0	1	1	1	2
980	221920	22	patch_in_ground	English	90	100	12/6/2014	11:25	11:40	425650	365610	no_wind	less_than_half_cover	no_rain	bright_sun	0	0	0	0	0	0
981	221920	22	patch_in_ground	French	15	10	12/6/2014	11:20	11:40	425601	365799	no_wind	less_than_half_cover	no_rain	bright_sun	0	0	0	0	0	0
982	221920	22	patch_in_ground	French	25	50	12/6/2014	11:25	11:40	425600	365798	no_wind	less_than_half_cover	no_rain	bright_sun	0	0	0	0	0	0
983	221920	22	patch_in_ground	English	90	100	12/6/2014	11:25	11:40	425591	365804	no_wind	less_than_half_cover	no_rain	bright_sun	1	0	1	0	1	0
984	221920	22	patch_in_ground	French	15	10	12/6/2014	11:25	11:40	425601	365799	no_wind	less_than_half_cover	no_rain	bright_sun	0	0	0	0	0	0
985	221920	22	patch_in_ground	English	25	50	12/6/2014	11:25	11:40	425600	365798	no_wind	less_than_half_cover	no_rain	bright_sun	0	0	1	0	0	0
986	221920	22	patch_in_ground	English	90	100	12/6/2014	0:25	11:40	426135	365798	no_wind	less_than_half_cover	no_rain	bright_sun	1	0	1	0	1	0
987	221920	22	patch_in_ground	French	50	50	26/6/2014	11:25	11:40	425622	365740	no_wind	less_than_half_cover	no_rain	bright_sun	0	0	2	0	0	5
988	221920	22	patch_in_ground	English	20	15	12/6/2014	11:25	11:40	425601	365799	no_wind	less_than_half_cover	no_rain	bright_sun	1	0	0	2	0	0
989	221920	22	pot_from_EDF	English	45	50	12/6/2014	0:25	11:40	425595	365745	no_wind	less_than_half_cover	no_rain	bright_sun	1	0	0	1	0	0
990	221920	22	patch_in_ground	English	25	50	12/6/2014	11:25	11:40	425600	365798	no_wind	less_than_half_cover	no_rain	bright_sun	0	0	1	0	0	0
991	221920	22	patch_in_ground	English	90	100	12/6/2014	11:25	11:40	425614	365804	no_wind	less_than_half_cover	no_rain	bright_sun	0	0	0	0	0	0
992	221920	22	patch_in_ground	English	25	50	12/6/2014	11:25	11:40	425614	365748	no_wind	less_than_half_cover	no_rain	bright_sun	1	0	0	0	0	0
993	229479	16	patch_in_ground	English	100	100	26/6/2014	13:20	13:30	445986	349620	slight_breeze	more_than_half_cover	no_rain	sunny_intervals	2	1	20	1	2	0
994	0	5	patch_in_ground	English	100	300	26/6/2014	13:50	14:10	304605	669197	slight_breeze	complete_cover	no_rain	bright_sun	0	1	0	1	0	0
995	228759	7	own_pot	English	15	38	20/6/2014	10:1	10:6	292474	56047	slight_breeze	less_than_half_cover	no_rain	sunny_intervals	2	0	0	0	0	2
996	217037	2	patch_in_ground	English	100	999	25/6/2014	14:30	14:55	541553	297721	slight_breeze	more_than_half_cover	no_rain	sunny_intervals	2	4	4	1	2	2
997	207261	9	pot_from_EDF	English	29	29	26/6/2014	13:15	13:30	195249	237349	slight_breeze	complete_cover	light_rain	no_sun	0	0	0	0	0	0
998	207261	9	pot_from_EDF	English	29	29	26/6/2014	13:15	13:15	195237	237346	slight_breeze	complete_cover	light_rain	no_sun	0	0	0	0	0	0
999	224458	2	pot_from_EDF	English	30	30	26/6/2014	14:15	14:20	580198	149562	slight_breeze	more_than_half_cover	no_rain	sunny_intervals	0	0	1	0	0	0
1000	207261	10	pot_from_EDF	English	11	27	26/6/2014	13:15	13:30	195206	237376	slight_breeze	complete_cover	light_rain	no_sun	0	0	0	0	0	0
1001	207261	10	pot_from_EDF	English	27	27	26/6/2014	13:15	13:30	195209	237376	slight_breeze	complete_cover	light_rain	no_sun	0	0	0	0	0	0
1002	207261	11	pot_from_EDF	English	29	29	26/6/2014	13:15	13:30	195221	237430	slight_breeze	complete_cover	light_rain	no_sun	0	0	0	0	0	0
1003	207261	9	pot_from_EDF	English	29	29	26/6/2014	13:15	13:30	195239	237359	slight_breeze	complete_cover	light_rain	no_sun	0	0	0	0	0	0
1004	207261	11	pot_from_EDF	English	25	25	26/6/2014	14:15	14:25	195227	237361	no_wind	complete_cover	light_rain	no_sun	0	0	0	0	0	0
1005	207261	10	pot_from_EDF	English	14	26	26/6/2014	13:15	13:30	195205	237376	slight_breeze	complete_cover	light_rain	no_sun	0	0	0	0	0	0
1006	207261	10	pot_from_EDF	English	14	27	26/6/2014	13:15	13:30	195243	237352	slight_breeze	complete_cover	light_rain	no_sun	0	0	0	0	0	0
1007	207261	9	pot_from_EDF	English	29	29	26/6/2014	13:15	13:30	195227	237355	slight_breeze	complete_cover	light_rain	no_sun	0	0	0	0	0	0
1008	207261	22	pot_from_EDF	English	27	27	26/6/2014	14:15	14:25	195227	237370	no_wind	complete_cover	light_rain	no_sun	0	0	0	0	0	0
1009	229124	28	own_pot	English	60	70	26/6/2014	14:30	14:40	537515	210536	slight_breeze	more_than_half_cover	no_rain	sunny_intervals	0	0	0	0	8	0
1010	227884	14	pot_from_EDF	English	40	34	26/6/2014	14:15	14:40	512685	215849	slight_breeze	more_than_half_cover	no_rain	sunny_intervals	2	2	2	1	0	1
1011	207261	9	pot_from_EDF	English	29	29	26/6/2014	13:15	13:30	195246	237352	slight_breeze	complete_cover	light_rain	no_sun	0	0	0	0	0	0
1012	207261	10	pot_from_EDF	English	14	26	26/6/2014	13:15	13:30	195241	237356	slight_breeze	complete_cover	light_rain	no_sun	0	0	0	0	0	0
1013	207261	11	pot_from_EDF	English	34	29	26/6/2014	14:15	14:25	195212	237365	no_wind	complete_cover	light_rain	no_sun	0	0	0	0	0	0
1014	207261	22	pot_from_EDF	English	14	27	26/6/2014	13:15	13:30	195223	237347	slight_breeze	complete_cover	light_rain	no_sun	0	0	0	0	0	0
1015	207261	10	pot_from_EDF	English	25	28	26/6/2014	13:15	13:30	195235	237348	slight_breeze	complete_cover	light_rain	no_sun	0	0	0	0	0	0
1016	207261	11	pot_from_EDF	English	25	25	26/6/2014	14:15	14:25	195222	237368	no_wind	complete_cover	light_rain	no_sun	2	0	0	0	0	0
1017	207261	11	pot_from_EDF	English	34	29	26/6/2014	14:15	14:25	195245	237371	no_wind	complete_cover	light_rain	no_sun	0	0	0	0	0	0
1018	207261	11	pot_from_EDF	English	25	25	26/6/2014	2:15	2:25	195210	237372	slight_breeze	complete_cover	light_rain	no_sun	0	0	0	0	0	0
1019	207261	11	pot_from_EDF	English	25	25	26/6/2014	14:15	14:25	195209	237372	slight_breeze	complete_cover	light_rain	no_sun	0	0	0	0	0	0
1020	207261	11	pot_from_EDF	English	25	25	26/6/2014	14:15	14:25	195211	237362	no_wind	complete_cover	light_rain	no_sun	0	0	0	0	0	0
1021	229275	7	pot_from_EDF	English	120	120	26/6/2014	14:45	14:50	561642	265802	slight_breeze	more_than_half_cover	no_rain	sunny_intervals	0	0	0	0	0	0
1022	218687	60	pot_from_EDF	English	150	70	26/6/2014	16:35	16:50	505432	136502	slight_breeze	less_than_half_cover	no_rain	bright_sun	20	14	24	24	9	10
1023	219591	5	own_pot	French	10	10	26/6/2014	16:10	16:20	401094	360208	slight_breeze	more_than_half_cover	no_rain	no_sun	0	0	0	0	0	0
1024	219591	3	own_pot	French	10	10	26/6/2014	16:10	16:20	400914	359991	slight_breeze	more_than_half_cover	no_rain	no_sun	0	0	0	0	1	0
1025	0	3	pot_from_EDF	English	30	30	26/6/2014	15:45	15:50	525263	321879	no_wind	no_cloud	no_rain	sunny_intervals	1	1	1	0	1	0
1026	229596	1	patch_in_ground	French	15	37	26/6/2014	16:20	16:45	443961	339856	slight_breeze	complete_cover	no_rain	no_sun	0	0	0	0	0	0
1027	227819	1	own_pot	English	20	30	26/6/2014	16:30	17:0	476111	156585	slight_breeze	more_than_half_cover	light_rain	sunny_intervals	1	1	2	0	0	1
1028	224497	3	pot_from_EDF	English	11	11	24/6/2014	13:50	14:0	283557	900276	slight_breeze	complete_cover	light_rain	bright_sun	0	0	1	0	0	0
1029	194680	2	patch_in_ground	French	45	40	6/6/2014	16:20	16:30	327423	675613	slight_breeze	no_cloud	no_rain	bright_sun	5	0	0	1	1	0
1030	229376	23	pot_from_EDF	English	50	500	26/6/2014	14:5	14:35	439191	270724	slight_breeze	more_than_half_cover	no_rain	sunny_intervals	0	0	0	0	3	0
1031	229240	2	pot_from_EDF	English	20	20	26/6/2014	13:45	13:55	430693	470235	slight_breeze	complete_cover	no_rain	sunny_intervals	0	0	0	0	2	0
1032	218626	4	patch_in_ground	English	100	100	27/6/2014	8:55	9:0	638040	263596	slight_breeze	complete_cover	no_rain	no_sun	0	3	4	0	1	0
1033	0	4	pot_from_EDF	English	30	30	23/6/2014	13:0	13:30	507062	287165	no_wind	less_than_half_cover	no_rain	sunny_intervals	1	0	3	0	0	0
1034	0	7	pot_from_EDF	English	30	30	25/6/2014	11:0	11:30	507062	287165	no_wind	no_cloud	no_rain	bright_sun	0	0	4	1	3	0
1035	228979	2	own_pot	English	20	20	27/6/2014	11:0	11:7	526508	185509	slight_breeze	less_than_half_cover	no_rain	sunny_intervals	0	0	1	0	0	0
1036	228979	3	own_pot	English	15	30	27/6/2014	11:8	11:15	526456	185177	windy	less_than_half_cover	no_rain	no_sun	0	0	1	0	0	0
1037	225933	3	patch_in_ground	English	225	150	19/6/2014	11:45	11:50	369160	83052	slight_breeze	less_than_half_cover	no_rain	bright_sun	0	0	0	0	0	0
1038	225933	3	patch_in_ground	English	225	150	19/6/2014	11:45	11:50	369186	83016	no_wind	less_than_half_cover	no_rain	bright_sun	1	0	0	0	0	0
1039	225933	1	patch_in_ground	English	225	150	19/6/2014	11:45	11:50	369186	83016	no_wind	no_cloud	no_rain	bright_sun	0	0	1	5	1	0
1040	229211	5	pot_from_EDF	English	27	45	27/6/2014	11:33	11:43	472248	107532	slight_breeze	more_than_half_cover	no_rain	sunny_intervals	3	1	0	3	3	0
1041	225933	1	patch_in_ground	English	225	150	19/6/2014	11:45	11:50	369186	83016	windy	more_than_half_cover	no_rain	sunny_intervals	0	0	1	5	1	0
1042	229211	2	own_pot	English	67	60	27/6/2014	11:35	11:45	472253	107541	windy	more_than_half_cover	no_rain	sunny_intervals	0	0	1	0	1	0
1043	229211	2	own_pot	English	28	33	27/6/2014	11:45	11:55	472252	107533	slight_breeze	more_than_half_cover	no_rain	sunny_intervals	0	1	0	2	0	0
1044	225933	6	patch_in_ground	English	102	84	19/6/2014	11:45	11:50	369186	83016	no_wind	more_than_half_cover	no_rain	bright_sun	0	0	0	0	0	0
1045	229211	2	patch_in_ground	English	67	60	27/6/2014	11:35	11:45	472252	107514	slight_breeze	less_than_half_cover	no_rain	sunny_intervals	0	0	1	0	2	0
1046	229211	3	patch_in_ground	English	28	29	27/6/2014	11:45	11:55	472245	107537	slight_breeze	less_than_half_cover	no_rain	sunny_intervals	0	1	1	0	0	1
1047	229211	2	pot_from_EDF	English	45	27	27/6/2014	11:49	11:54	472273	107530	no_wind	more_than_half_cover	no_rain	sunny_intervals	0	0	0	0	0	0
1048	229211	2	patch_in_ground	English	60	67	27/6/2014	11:30	11:45	472211	107626	slight_breeze	more_than_half_cover	no_rain	sunny_intervals	4	1	3	4	2	1
1049	229211	2	patch_in_ground	English	67	60	27/6/2014	11:30	11:40	472245	107530	slight_breeze	more_than_half_cover	no_rain	sunny_intervals	4	1	3	0	2	1
1050	229211	2	pot_from_EDF	English	67	60	27/6/2014	23:45	23:55	472266	107533	windy	complete_cover	no_rain	no_sun	0	3	4	1	0	1
1051	0	2	pot_from_EDF	English	25	29	27/6/2014	11:25	11:35	472208	107634	slight_breeze	more_than_half_cover	no_rain	sunny_intervals	1	0	1	2	0	0
1052	229211	2	pot_from_EDF	English	30	30	27/6/2014	11:45	11:55	472221	107507	windy	less_than_half_cover	no_rain	sunny_intervals	0	0	0	0	0	0
1053	229211	2	pot_from_EDF	English	30	50	27/6/2014	11:50	12:0	472033	107828	slight_breeze	less_than_half_cover	no_rain	sunny_intervals	0	0	0	0	1	0
1054	123456	5	pot_from_EDF	English	16	18	27/6/2014	14:45	14:50	151647	813565	slight_breeze	no_cloud	no_rain	bright_sun	0	3	0	1	2	0
1055	213276	8	pot_from_EDF	English	100	100	26/6/2014	12:20	12:50	421764	337661	slight_breeze	less_than_half_cover	no_rain	bright_sun	3	0	0	0	0	0
1056	214945	12	pot_from_EDF	English	30	30	13/6/2014	15:0	15:15	337642	1024588	slight_breeze	complete_cover	no_rain	sunny_intervals	0	1	3	0	5	0
1057	213433	9	pot_from_EDF	English	15	20	27/6/2014	15:38	15:47	358618	210528	no_wind	less_than_half_cover	no_rain	sunny_intervals	0	0	0	0	0	0
1058	204238	4	patch_in_ground	English	100	30	27/6/2014	12:15	12:25	557533	141984	slight_breeze	more_than_half_cover	no_rain	sunny_intervals	0	0	0	0	0	0
1059	218626	4	patch_in_ground	English	150	150	26/6/2014	10:30	10:45	637930	263661	slight_breeze	more_than_half_cover	no_rain	sunny_intervals	0	2	2	1	1	0
1060	218626	4	patch_in_ground	English	150	150	26/6/2014	10:30	10:45	637959	263630	slight_breeze	more_than_half_cover	no_rain	sunny_intervals	0	2	2	1	1	0
1061	218626	4	patch_in_ground	English	150	150	26/6/2014	10:30	10:45	637957	263628	slight_breeze	less_than_half_cover	no_rain	sunny_intervals	0	2	2	1	1	0
1062	0	3	pot_from_EDF	English	20	20	27/6/2014	11:15	12:10	349742	614474	no_wind	no_cloud	no_rain	sunny_intervals	0	0	1	0	0	0
1063	218304	2	pot_from_EDF	English	30	30	26/6/2014	15:35	15:40	525191	321970	slight_breeze	less_than_half_cover	no_rain	sunny_intervals	0	0	1	0	1	1
1064	227157	12	patch_in_ground	English	70	200	13/6/2014	12:45	12:55	518379	197720	slight_breeze	less_than_half_cover	no_rain	sunny_intervals	1	4	2	2	3	3
1065	227157	12	patch_in_ground	English	70	200	20/6/2014	12:45	12:55	518456	197691	no_wind	more_than_half_cover	no_rain	sunny_intervals	1	3	2	1	4	1
1066	218626	3	patch_in_ground	English	100	100	27/6/2014	12:0	12:5	638010	263612	slight_breeze	complete_cover	no_rain	sunny_intervals	0	1	0	0	3	1
1067	211793	1	pot_from_EDF	English	150	300	27/6/2014	18:30	20:0	585288	206679	no_wind	more_than_half_cover	no_rain	bright_sun	0	3	5	0	0	0
1068	211793	1	pot_from_EDF	English	150	300	27/6/2014	13:0	13:5	585288	206680	no_wind	complete_cover	no_rain	bright_sun	2	1	4	1	1	2
1069	211793	1	pot_from_EDF	English	150	300	27/6/2014	18:0	20:0	585282	206674	no_wind	more_than_half_cover	no_rain	bright_sun	0	0	1	1	3	1
1070	217243	1	own_pot	English	30	20	27/6/2014	17:55	18:0	620440	255447	slight_breeze	less_than_half_cover	no_rain	bright_sun	1	0	0	1	0	1
1071	211793	1	pot_from_EDF	English	150	300	27/6/2014	18:0	20:0	585282	206674	no_wind	less_than_half_cover	no_rain	sunny_intervals	1	0	0	0	0	0
1072	211793	1	pot_from_EDF	English	150	300	27/6/2014	18:0	20:0	585282	206674	no_wind	no_cloud	no_rain	no_sun	1	0	0	1	0	0
1073	211793	1	pot_from_EDF	English	150	300	27/6/2014	18:0	20:0	585282	206674	slight_breeze	less_than_half_cover	no_rain	bright_sun	1	0	1	1	2	0
1074	211793	1	pot_from_EDF	English	150	300	27/6/2014	18:0	20:0	585282	206674	no_wind	less_than_half_cover	no_rain	bright_sun	1	1	1	0	0	0
1075	211793	1	pot_from_EDF	English	150	300	27/6/2014	18:0	20:0	585282	206674	slight_breeze	more_than_half_cover	no_rain	bright_sun	0	2	2	1	1	0
1076	211793	1	pot_from_EDF	English	150	300	27/6/2014	18:0	20:0	585282	206674	no_wind	complete_cover	no_rain	sunny_intervals	1	1	0	0	1	1
1077	211793	1	pot_from_EDF	English	150	300	27/6/2014	18:0	20:0	585282	206674	slight_breeze	less_than_half_cover	no_rain	bright_sun	8	0	0	0	0	0
1078	217243	1	patch_in_ground	English	33	20	25/6/2014	16:21	16:26	620444	255475	slight_breeze	more_than_half_cover	no_rain	sunny_intervals	1	0	0	0	0	0
1079	225226	2	pot_from_EDF	English	15	15	27/6/2014	14:5	14:10	222188	676579	slight_breeze	more_than_half_cover	no_rain	sunny_intervals	0	0	1	0	0	0
1080	211793	1	pot_from_EDF	English	150	300	27/6/2014	18:0	20:0	585282	206674	slight_breeze	complete_cover	no_rain	sunny_intervals	0	0	5	2	1	1
1081	217243	2	patch_in_ground	English	120	130	27/6/2014	13:50	13:57	620472	255548	slight_breeze	more_than_half_cover	no_rain	sunny_intervals	0	1	1	1	1	0
1082	211793	1	pot_from_EDF	English	150	300	27/6/2014	18:0	20:0	585282	206674	slight_breeze	less_than_half_cover	no_rain	sunny_intervals	1	2	0	0	1	1
1083	217243	2	pot_from_EDF	English	20	40	20/6/2014	14:10	14:20	620581	255887	slight_breeze	more_than_half_cover	no_rain	sunny_intervals	0	2	0	0	1	1
1084	217243	2	pot_from_EDF	English	23	28	24/6/2014	11:40	11:50	620408	255474	slight_breeze	more_than_half_cover	no_rain	sunny_intervals	0	0	0	0	1	0
1085	217243	2	patch_in_ground	French	400	200	27/6/2014	13:55	14:0	620452	255443	slight_breeze	more_than_half_cover	no_rain	sunny_intervals	1	1	1	0	3	1
1086	228759	5	own_pot	French	15	38	23/6/2014	10:1	10:6	293248	56783	slight_breeze	less_than_half_cover	no_rain	bright_sun	0	0	0	0	0	0
1087	0	7	pot_from_EDF	English	30	30	27/6/2014	16:15	16:20	525297	321892	slight_breeze	less_than_half_cover	no_rain	sunny_intervals	1	0	0	0	0	0
1088	228878	3	pot_from_EDF	English	30	60	26/6/2014	15:20	15:25	533425	170759	slight_breeze	more_than_half_cover	no_rain	sunny_intervals	0	0	0	0	2	0
1089	0	1	patch_in_ground	English	50	100	26/6/2014	15:30	15:45	461921	457276	no_wind	no_cloud	no_rain	sunny_intervals	0	0	0	2	0	1
1090	0	2	patch_in_ground	English	50	100	27/6/2014	15:30	15:45	461917	457282	no_wind	complete_cover	no_rain	no_sun	0	1	1	0	0	1
1091	227884	1	pot_from_EDF	English	40	34	27/6/2014	16:40	16:50	512674	215752	slight_breeze	more_than_half_cover	no_rain	sunny_intervals	0	0	0	0	0	0
1092	0	11	own_pot	English	30	30	11/6/2014	15:20	15:30	313654	718289	windy	less_than_half_cover	no_rain	bright_sun	0	0	2	0	4	2
1093	0	1	own_pot	English	10	40	24/6/2014	15:44	15:53	591567	259032	no_wind	more_than_half_cover	no_rain	sunny_intervals	0	0	1	0	0	0
1094	0	1	own_pot	English	10	40	24/6/2014	15:44	15:51	591567	259033	no_wind	more_than_half_cover	no_rain	sunny_intervals	0	0	2	0	0	0
1095	0	1	own_pot	English	10	40	25/6/2014	12:21	12:27	591567	259033	no_wind	less_than_half_cover	no_rain	bright_sun	0	0	2	0	0	1
1096	213246	10	pot_from_EDF	English	18	18	24/6/2014	10:35	11:0	284154	378771	slight_breeze	complete_cover	no_rain	no_sun	1	0	0	0	0	0
1097	0	2	own_pot	English	10	40	27/6/2014	14:5	14:17	591567	259028	slight_breeze	more_than_half_cover	no_rain	sunny_intervals	0	0	1	0	0	1
1098	0	1	own_pot	English	10	40	27/6/2014	11:13	11:22	591567	259028	slight_breeze	more_than_half_cover	no_rain	sunny_intervals	0	4	1	0	0	1
1099	229596	1	patch_in_ground	French	15	37	27/6/2014	16:30	16:40	445589	340199	slight_breeze	complete_cover	no_rain	sunny_intervals	0	0	0	0	0	0
1100	226038	4	patch_in_ground	English	24	15	21/6/2014	13:30	13:45	633225	170609	slight_breeze	less_than_half_cover	no_rain	bright_sun	1	0	0	0	0	0
1101	229455	1	own_pot	English	30	100	26/6/2014	11:45	11:52	302337	669130	slight_breeze	complete_cover	no_rain	sunny_intervals	1	4	5	3	0	1
1102	229455	1	own_pot	English	30	100	26/6/2014	11:55	12:0	302337	669130	slight_breeze	more_than_half_cover	no_rain	sunny_intervals	1	1	1	0	0	0
1103	299455	1	own_pot	English	30	100	27/6/2014	11:47	11:52	302314	669119	slight_breeze	more_than_half_cover	no_rain	sunny_intervals	0	1	1	0	0	1
1104	299455	1	own_pot	English	30	100	26/6/2014	11:55	12:2	302314	669119	slight_breeze	less_than_half_cover	no_rain	sunny_intervals	1	5	2	2	0	0
1105	299455	1	own_pot	English	30	100	26/6/2014	11:55	12:15	302314	669119	slight_breeze	more_than_half_cover	no_rain	sunny_intervals	1	3	0	0	0	0
1106	299455	1	own_pot	English	30	100	26/6/2014	11:45	11:52	302314	669119	slight_breeze	complete_cover	no_rain	no_sun	1	3	5	1	0	2
1107	299455	1	own_pot	English	30	100	26/6/2014	11:45	11:52	302314	669119	slight_breeze	complete_cover	no_rain	no_sun	0	3	4	2	1	2
1108	299455	1	own_pot	English	30	100	26/6/2014	12:10	12:17	302314	669119	slight_breeze	more_than_half_cover	no_rain	no_sun	0	3	0	1	0	0
1109	299455	1	own_pot	English	30	100	26/6/2014	9:10	9:20	302314	669119	slight_breeze	less_than_half_cover	no_rain	sunny_intervals	1	1	1	1	0	1
1110	299455	1	own_pot	English	30	100	26/6/2014	13:30	13:40	302314	669119	slight_breeze	more_than_half_cover	no_rain	sunny_intervals	1	1	0	0	0	1
1111	299455	1	own_pot	English	30	100	26/6/2014	11:55	12:0	302314	669119	slight_breeze	more_than_half_cover	no_rain	sunny_intervals	0	7	2	1	0	0
1112	299455	1	own_pot	English	30	100	26/6/2014	10:10	10:26	302314	669119	slight_breeze	complete_cover	no_rain	sunny_intervals	1	1	1	1	0	1
1113	299455	1	own_pot	English	30	100	26/6/2014	12:10	12:16	302314	669119	slight_breeze	more_than_half_cover	no_rain	no_sun	0	1	0	1	0	1
1114	299455	1	own_pot	English	30	100	26/6/2014	11:40	11:52	302314	669119	slight_breeze	more_than_half_cover	no_rain	sunny_intervals	1	7	9	2	0	1
1115	194680	2	patch_in_ground	English	123	188	28/6/2014	16:8	16:22	318337	672818	slight_breeze	more_than_half_cover	no_rain	sunny_intervals	0	0	9	0	12	0
1116	194680	2	patch_in_ground	English	150	150	28/6/2014	16:10	16:25	325191	674893	slight_breeze	complete_cover	no_rain	no_sun	5	0	0	1	7	0
1117	0	1	own_pot	English	30	30	29/6/2014	0:0	0:10	313014	718294	slight_breeze	more_than_half_cover	light_rain	sunny_intervals	1	0	2	1	0	1
1118	220650	3	patch_in_ground	English	126	500	29/6/2014	11:20	11:45	373893	350694	windy	complete_cover	no_rain	no_sun	6	0	3	0	10	1
1119	184883	1	patch_in_ground	English	500	50	23/6/2014	17:40	17:50	579928	190657	no_wind	less_than_half_cover	no_rain	sunny_intervals	0	0	0	0	7	0
1120	213276	1	own_pot	English	18	25	29/6/2014	16:31	16:40	416475	347430	slight_breeze	more_than_half_cover	no_rain	sunny_intervals	0	0	0	0	0	0
1121	221102	5	own_pot	English	60	60	19/6/2014	15:35	15:50	441380	316185	slight_breeze	more_than_half_cover	no_rain	sunny_intervals	1	0	8	0	2	0
1122	229170	6	patch_in_ground	English	100	150	16/6/2014	12:55	13:0	412556	280837	no_wind	no_cloud	no_rain	bright_sun	2	0	1	0	0	0
1123	228618	9	pot_from_EDF	English	34	46	24/6/2014	9:35	10:0	535767	172268	no_wind	less_than_half_cover	no_rain	bright_sun	0	0	0	0	0	0
1124	226038	1	patch_in_ground	English	40	30	29/6/2014	0:0	12:15	632996	170381	no_wind	no_cloud	no_rain	bright_sun	1	0	1	0	0	0
1125	215254	15	pot_from_EDF	English	20	20	26/6/2014	11:30	11:35	378710	416324	slight_breeze	less_than_half_cover	no_rain	sunny_intervals	0	0	1	0	0	0
1126	226058	1	patch_in_ground	English	60	25	29/6/2014	14:15	14:20	528341	173910	slight_breeze	less_than_half_cover	no_rain	sunny_intervals	0	0	3	0	1	0
1127	215254	1	own_pot	English	30	30	29/6/2014	15:25	15:35	380807	427152	no_wind	no_cloud	no_rain	bright_sun	0	0	5	0	0	0
1128	0	2	own_pot	English	12	12	29/6/2014	8:30	21:30	393547	393784	slight_breeze	more_than_half_cover	no_rain	sunny_intervals	1	0	2	0	0	1
1129	220741	3	pot_from_EDF	English	10	10	27/6/2014	13:0	13:10	441260	212674	no_wind	no_cloud	no_rain	sunny_intervals	0	0	0	0	0	0
1130	223297	7	pot_from_EDF	English	17	20	30/6/2014	14:10	14:15	367391	678686	no_wind	less_than_half_cover	no_rain	bright_sun	0	0	0	3	1	2
1131	223297	7	pot_from_EDF	English	17	20	30/6/2014	14:20	14:25	367391	678686	no_wind	less_than_half_cover	no_rain	bright_sun	1	0	2	1	3	2
1132	223297	7	pot_from_EDF	English	17	20	30/6/2014	14:25	14:30	367391	678686	no_wind	less_than_half_cover	no_rain	bright_sun	1	0	1	1	1	0
1133	228979	3	pot_from_EDF	English	15	30	30/6/2014	9:20	9:27	526403	185500	slight_breeze	no_cloud	no_rain	sunny_intervals	1	1	1	0	0	0
1134	0	2	pot_from_EDF	English	10	10	30/6/2014	9:13	9:20	526370	185524	slight_breeze	less_than_half_cover	no_rain	sunny_intervals	0	0	0	0	0	1
1135	228979	3	pot_from_EDF	English	20	20	24/6/2014	14:55	15:0	526497	185496	slight_breeze	complete_cover	no_rain	no_sun	0	0	1	0	0	0
1136	228979	3	pot_from_EDF	English	45	30	30/6/2014	9:20	9:27	526399	185500	slight_breeze	no_cloud	no_rain	bright_sun	1	1	0	0	0	0
1137	228979	3	pot_from_EDF	English	20	15	30/6/2014	9:20	9:27	526496	185490	slight_breeze	no_cloud	no_rain	sunny_intervals	0	1	0	0	0	0
1138	228979	2	pot_from_EDF	English	30	23	30/6/2014	9:13	9:39	526493	185498	no_wind	less_than_half_cover	no_rain	sunny_intervals	2	2	1	1	0	1
1139	229368	1	own_pot	English	15	15	30/6/2014	9:20	9:30	358668	390615	slight_breeze	less_than_half_cover	no_rain	sunny_intervals	0	1	0	0	0	0
1140	202392	20	patch_in_ground	French	30	30	12/6/2014	11:40	11:55	526622	162455	no_wind	less_than_half_cover	no_rain	sunny_intervals	0	0	2	1	1	0
1141	202392	20	patch_in_ground	French	30	30	12/6/2014	11:40	11:55	526622	162465	no_wind	less_than_half_cover	no_rain	sunny_intervals	0	0	1	1	1	0
1142	202392	20	pot_from_EDF	English	12	12	19/6/2014	10:55	11:10	526622	162460	slight_breeze	more_than_half_cover	no_rain	bright_sun	0	0	0	0	0	1
1143	227988	2	pot_from_EDF	English	100	80	28/6/2014	9:0	9:15	377965	131020	slight_breeze	less_than_half_cover	no_rain	bright_sun	0	0	1	0	0	0
1144	227988	2	pot_from_EDF	English	100	80	29/6/2014	14:0	14:10	377965	131020	slight_breeze	less_than_half_cover	no_rain	bright_sun	0	0	1	0	0	0
1145	189572	10	patch_in_ground	English	30	207	30/6/2014	15:10	15:20	423514	459435	no_wind	no_cloud	no_rain	bright_sun	10	12	2	0	0	5
1146	187933	27	patch_in_ground	French	50	999	30/6/2014	11:5	11:15	352080	377233	slight_breeze	less_than_half_cover	no_rain	bright_sun	0	1	0	0	0	0
1147	187933	27	patch_in_ground	French	50	999	30/6/2014	11:5	11:15	352081	377228	slight_breeze	less_than_half_cover	no_rain	bright_sun	0	1	0	0	0	0
1148	187933	27	patch_in_ground	French	50	999	30/6/2014	11:5	11:15	352079	377222	slight_breeze	less_than_half_cover	no_rain	bright_sun	0	1	0	0	0	0
1149	223217	2	patch_in_ground	French	20	20	30/6/2014	12:5	12:10	375393	295743	slight_breeze	complete_cover	no_rain	no_sun	3	1	0	0	0	0
1150	223217	2	patch_in_ground	French	20	20	13/6/2014	13:6	14:0	375393	295743	slight_breeze	more_than_half_cover	no_rain	bright_sun	0	9	2	2	1	7
1151	229665	24	pot_from_EDF	English	55	55	30/6/2014	11:31	12:5	604091	120686	slight_breeze	less_than_half_cover	no_rain	sunny_intervals	0	0	0	0	0	0
1152	225755	4	pot_from_EDF	English	50	50	6/6/2014	13:0	13:5	463182	151051	slight_breeze	no_cloud	no_rain	bright_sun	1	0	0	0	0	0
1153	225755	4	pot_from_EDF	English	50	50	9/6/2014	12:55	13:0	463173	151080	slight_breeze	less_than_half_cover	no_rain	bright_sun	0	0	0	0	0	0
1154	225755	4	patch_in_ground	English	50	50	6/6/2014	13:15	13:20	463173	151080	slight_breeze	less_than_half_cover	no_rain	bright_sun	1	2	3	1	1	1
1155	229619	15	pot_from_EDF	English	83	15	30/6/2014	12:15	12:30	290930	91952	slight_breeze	more_than_half_cover	no_rain	sunny_intervals	0	0	0	0	1	0
1156	225755	2	patch_in_ground	English	50	50	7/6/2014	13:15	13:20	463173	151080	no_wind	more_than_half_cover	no_rain	sunny_intervals	1	1	3	4	1	1
1157	225755	2	patch_in_ground	English	50	50	16/6/2014	14:0	14:5	463173	151080	no_wind	less_than_half_cover	no_rain	bright_sun	0	1	2	2	0	0
1158	225755	2	patch_in_ground	English	50	50	30/6/2014	12:20	12:25	463173	151080	slight_breeze	no_cloud	no_rain	bright_sun	0	0	0	0	0	0
1159	189937	3	own_pot	English	60	65	30/6/2014	12:50	12:55	514143	344534	no_wind	more_than_half_cover	no_rain	bright_sun	1	0	0	1	2	0
1160	226668	1	pot_from_EDF	English	20	20	30/6/2014	12:15	12:30	446524	113597	slight_breeze	less_than_half_cover	no_rain	sunny_intervals	0	0	0	0	0	0
1161	223217	2	pot_from_EDF	English	15	15	13/6/2014	13:55	14:0	375683	295631	slight_breeze	less_than_half_cover	no_rain	bright_sun	1	2	4	3	1	9
1162	885758	25	pot_from_EDF	English	15	15	30/6/2014	13:27	13:35	343606	108799	slight_breeze	less_than_half_cover	no_rain	sunny_intervals	0	0	0	0	0	0
1163	223217	2	pot_from_EDF	English	15	15	18/6/2014	11:55	12:0	375683	295631	slight_breeze	complete_cover	no_rain	no_sun	0	2	0	1	0	0
1164	226544	3	pot_from_EDF	English	15	15	23/6/2014	14:30	14:45	360233	467635	slight_breeze	less_than_half_cover	no_rain	bright_sun	0	0	0	0	0	0
1165	227972	4	own_pot	English	50	50	30/6/2014	14:10	14:30	280203	380716	slight_breeze	less_than_half_cover	no_rain	bright_sun	0	0	0	0	0	0
1166	218626	3	patch_in_ground	English	100	100	30/6/2014	12:6	12:14	638013	263611	slight_breeze	more_than_half_cover	no_rain	sunny_intervals	0	5	2	0	1	0
1167	225588	2	patch_in_ground	English	35	60	30/6/2014	15:5	15:15	508801	194710	slight_breeze	more_than_half_cover	no_rain	sunny_intervals	0	0	0	1	0	0
1168	306978	8	patch_in_ground	English	90	90	30/6/2014	15:20	15:40	334631	380917	slight_breeze	more_than_half_cover	no_rain	bright_sun	2	1	0	0	0	0
1169	0	1	patch_in_ground	English	300	100	30/6/2014	13:2	14:0	526645	105567	no_wind	less_than_half_cover	no_rain	sunny_intervals	4	0	0	0	0	0
1170	228618	2	patch_in_ground	English	61	135	29/6/2014	12:30	12:40	535124	172624	slight_breeze	more_than_half_cover	no_rain	sunny_intervals	0	0	0	0	9	0
1171	0	2	patch_in_ground	English	9	10	30/6/2014	17:10	18:0	546801	186420	no_wind	less_than_half_cover	no_rain	bright_sun	2	0	0	0	0	0
1172	198153	1	patch_in_ground	French	30	150	30/6/2014	16:15	16:23	486781	271532	slight_breeze	less_than_half_cover	no_rain	sunny_intervals	1	0	0	1	0	0
1173	229452	13	pot_from_EDF	English	23	36	18/6/2014	15:40	15:45	465085	314590	slight_breeze	less_than_half_cover	no_rain	bright_sun	1	3	1	0	0	0
1174	226587	12	pot_from_EDF	English	7	12	18/6/2014	15:30	16:0	429570	306554	slight_breeze	less_than_half_cover	no_rain	sunny_intervals	1	1	0	0	1	0
1175	218626	2	own_pot	French	30	30	27/6/2014	18:35	18:45	637690	262978	slight_breeze	less_than_half_cover	no_rain	bright_sun	0	0	0	0	0	0
1176	226587	10	pot_from_EDF	English	7	12	4/6/2014	15:30	16:0	427898	307617	slight_breeze	less_than_half_cover	no_rain	bright_sun	0	1	0	0	0	0
1177	218626	2	own_pot	French	30	30	28/6/2014	18:55	19:3	637690	262978	slight_breeze	less_than_half_cover	no_rain	bright_sun	0	1	0	0	0	0
1178	218626	3	patch_in_ground	English	50	150	30/6/2014	15:15	15:25	637964	263659	no_wind	no_cloud	no_rain	bright_sun	0	1	1	0	1	0
1179	229135	5	pot_from_EDF	English	35	30	10/6/2014	13:15	13:20	473104	140884	no_wind	less_than_half_cover	no_rain	bright_sun	0	0	0	0	0	0
1180	228006	1	patch_in_ground	English	10	10	24/6/2014	15:0	15:30	360154	397565	slight_breeze	complete_cover	no_rain	sunny_intervals	0	0	1	2	0	0
1181	229135	6	pot_from_EDF	English	35	30	18/6/2014	13:20	13:25	473136	140861	slight_breeze	more_than_half_cover	no_rain	sunny_intervals	0	0	0	0	0	0
1182	229135	5	pot_from_EDF	English	35	30	20/6/2014	13:15	13:20	473138	140871	slight_breeze	more_than_half_cover	no_rain	sunny_intervals	0	0	0	0	1	0
1183	228006	2	patch_in_ground	English	50	45	21/6/2014	14:30	14:45	360154	397565	slight_breeze	less_than_half_cover	no_rain	bright_sun	3	0	1	0	0	2
1184	229135	6	pot_from_EDF	English	35	30	30/6/2014	13:30	13:35	473137	140870	windy	more_than_half_cover	light_rain	sunny_intervals	0	0	0	0	0	0
1185	228006	1	patch_in_ground	English	30	30	22/6/2014	13:30	13:40	360154	397565	no_wind	no_cloud	no_rain	bright_sun	3	0	1	0	0	0
1186	228006	3	patch_in_ground	English	30	20	21/6/2014	17:50	18:0	360154	397565	slight_breeze	less_than_half_cover	no_rain	bright_sun	0	0	1	2	0	0
1187	194680	3	patch_in_ground	English	75	75	29/6/2014	15:40	15:55	323323	673771	slight_breeze	more_than_half_cover	no_rain	sunny_intervals	0	0	0	1	2	0
1188	194680	2	patch_in_ground	English	75	75	29/6/2014	16:5	16:20	323323	673771	slight_breeze	more_than_half_cover	no_rain	sunny_intervals	2	0	0	2	3	0
1189	194680	2	patch_in_ground	English	50	50	30/6/2014	18:15	18:30	324655	675777	no_wind	more_than_half_cover	no_rain	sunny_intervals	0	0	1	0	0	0
1190	184509	1	patch_in_ground	English	40	60	30/6/2014	18:30	18:40	548298	219566	slight_breeze	more_than_half_cover	no_rain	no_sun	0	1	0	0	3	0
1191	0	2	patch_in_ground	English	37	20	30/6/2014	19:36	20:30	463476	301114	slight_breeze	less_than_half_cover	no_rain	bright_sun	1	3	5	0	1	0
1192	219093	16	pot_from_EDF	English	20	30	30/6/2014	10:15	10:45	505570	223778	no_wind	less_than_half_cover	no_rain	no_sun	0	0	0	0	0	0
1193	208356	6	patch_in_ground	English	220	245	27/6/2014	11:30	11:35	451681	93247	slight_breeze	less_than_half_cover	no_rain	sunny_intervals	0	0	0	0	0	0
1194	229038	2	pot_from_EDF	English	15	15	30/6/2014	13:10	13:15	183560	207223	no_wind	less_than_half_cover	no_rain	bright_sun	1	2	0	0	1	0
1195	229038	2	pot_from_EDF	English	15	15	30/6/2014	13:20	13:25	183560	207223	no_wind	less_than_half_cover	no_rain	bright_sun	1	2	0	0	0	1
1196	229038	2	pot_from_EDF	English	15	15	30/6/2014	14:20	14:25	183560	207223	no_wind	no_cloud	no_rain	bright_sun	2	1	1	0	0	0
1197	228689	2	patch_in_ground	English	40	20	1/7/2014	14:0	14:10	539170	193944	slight_breeze	no_cloud	no_rain	sunny_intervals	2	0	1	3	0	0
1198	213277	1	own_pot	English	18	18	30/6/2014	10:0	10:10	558912	141308	slight_breeze	more_than_half_cover	no_rain	sunny_intervals	0	0	0	0	1	0
1199	205288	2	patch_in_ground	English	100	350	19/6/2014	12:40	12:50	477304	352367	no_wind	more_than_half_cover	no_rain	no_sun	1	1	1	1	1	1
1200	205288	4	patch_in_ground	English	100	350	20/6/2014	14:0	14:5	477304	352367	slight_breeze	less_than_half_cover	no_rain	bright_sun	0	0	3	1	5	2
1201	205288	6	patch_in_ground	English	100	350	30/6/2014	10:35	10:40	477304	352367	slight_breeze	less_than_half_cover	no_rain	bright_sun	2	0	5	1	0	1
1202	205288	4	patch_in_ground	English	100	350	30/6/2014	14:0	14:5	477325	352355	no_wind	no_cloud	no_rain	bright_sun	0	0	1	1	1	0
1203	205288	4	patch_in_ground	English	100	350	30/6/2014	10:35	10:40	477290	352392	slight_breeze	no_cloud	no_rain	bright_sun	2	1	5	1	0	1
1204	205288	4	patch_in_ground	English	100	350	20/6/2014	14:0	14:5	477318	352401	no_wind	less_than_half_cover	no_rain	bright_sun	1	0	0	0	0	0
1205	205288	6	patch_in_ground	English	100	350	30/6/2014	10:35	10:40	477258	352418	slight_breeze	no_cloud	no_rain	bright_sun	3	1	2	0	3	3
1206	207973	1	patch_in_ground	English	30	250	22/6/2014	13:0	14:0	404840	285529	no_wind	no_cloud	no_rain	bright_sun	1	0	1	0	0	0
1207	205288	6	patch_in_ground	English	100	350	1/7/2014	10:35	10:40	477336	352336	slight_breeze	less_than_half_cover	no_rain	bright_sun	2	4	1	6	0	3
1208	205288	6	patch_in_ground	English	100	350	30/6/2014	10:35	10:40	477390	352402	slight_breeze	less_than_half_cover	no_rain	bright_sun	1	0	1	0	1	1
1209	205288	6	patch_in_ground	English	100	350	30/6/2014	10:35	10:40	477318	352401	slight_breeze	less_than_half_cover	no_rain	bright_sun	3	0	4	0	0	1
1210	205288	6	patch_in_ground	English	100	350	19/6/2014	12:40	12:45	477258	352418	no_wind	less_than_half_cover	no_rain	sunny_intervals	1	1	1	1	1	1
1211	123456	6	pot_from_EDF	English	19	20	30/6/2014	9:15	9:20	151849	813759	slight_breeze	complete_cover	no_rain	sunny_intervals	0	2	1	1	0	0
1212	228466	2	pot_from_EDF	English	15	15	10/6/2014	16:15	16:20	323882	661011	windy	more_than_half_cover	no_rain	sunny_intervals	0	0	0	0	0	0
1213	123456	6	pot_from_EDF	English	19	20	1/7/2014	9:15	9:20	151625	813615	slight_breeze	no_cloud	no_rain	bright_sun	0	2	2	1	2	0
1214	0	3	pot_from_EDF	English	30	30	1/7/2014	9:45	9:55	546832	186417	slight_breeze	less_than_half_cover	no_rain	bright_sun	1	0	0	0	0	0
1215	228466	2	pot_from_EDF	English	15	15	5/6/2014	16:15	16:20	323855	660953	slight_breeze	less_than_half_cover	no_rain	sunny_intervals	2	1	0	0	0	0
1216	228439	6	patch_in_ground	English	19	23	30/6/2014	9:20	9:26	390739	336303	slight_breeze	less_than_half_cover	no_rain	sunny_intervals	1	0	0	0	0	0
1217	228439	8	own_pot	French	40	38	1/7/2014	9:25	9:30	390731	336292	slight_breeze	less_than_half_cover	no_rain	sunny_intervals	1	0	0	0	0	0
1218	228439	8	pot_from_EDF	French	40	38	30/6/2014	9:25	9:30	390724	336282	slight_breeze	less_than_half_cover	no_rain	sunny_intervals	1	0	0	0	0	0
1219	228439	8	pot_from_EDF	French	40	38	1/7/2014	9:25	9:30	390675	336340	slight_breeze	less_than_half_cover	no_rain	sunny_intervals	0	1	0	0	0	0
1220	228439	7	patch_in_ground	French	12	45	30/6/2014	9:26	9:31	390728	336296	slight_breeze	less_than_half_cover	no_rain	sunny_intervals	0	0	0	0	0	0
1221	228439	7	patch_in_ground	French	23	45	30/6/2014	9:26	9:31	390731	336289	slight_breeze	less_than_half_cover	no_rain	sunny_intervals	0	0	0	0	0	0
1222	228439	4	own_pot	French	16	20	30/6/2014	9:20	9:26	390696	336290	slight_breeze	less_than_half_cover	no_rain	sunny_intervals	0	0	0	0	0	0
1223	228439	7	patch_in_ground	French	45	24	30/6/2014	9:25	9:30	390734	336289	slight_breeze	more_than_half_cover	no_rain	sunny_intervals	0	0	0	0	0	0
1224	228439	6	own_pot	English	16	20	30/6/2014	9:20	9:26	390728	336302	slight_breeze	less_than_half_cover	no_rain	sunny_intervals	0	0	0	0	0	0
1225	228439	4	patch_in_ground	English	23	45	30/6/2014	9:20	9:25	390732	336299	slight_breeze	more_than_half_cover	no_rain	sunny_intervals	0	0	0	0	0	0
1226	228439	7	own_pot	French	40	38	30/6/2014	9:25	9:30	390705	336290	slight_breeze	less_than_half_cover	no_rain	bright_sun	1	0	0	0	0	0
1227	228439	7	own_pot	French	40	38	30/6/2014	9:25	9:30	390675	336356	slight_breeze	less_than_half_cover	no_rain	sunny_intervals	1	0	0	0	0	0
1228	228439	9	own_pot	English	20	6	30/6/2014	9:20	9:26	390231	334353	slight_breeze	less_than_half_cover	no_rain	sunny_intervals	0	0	0	0	0	0
1229	228439	6	own_pot	English	15	20	30/6/2014	9:20	9:26	390009	334823	slight_breeze	less_than_half_cover	no_rain	sunny_intervals	0	0	0	0	0	0
1230	228439	4	patch_in_ground	English	10	20	30/6/2014	9:20	9:26	389850	334762	slight_breeze	more_than_half_cover	no_rain	sunny_intervals	1	0	0	0	0	0
1231	228439	7	pot_from_EDF	French	40	38	30/6/2014	9:25	9:33	390693	336359	slight_breeze	more_than_half_cover	no_rain	sunny_intervals	1	0	0	0	0	0
1232	228439	5	patch_in_ground	English	19	26	30/6/2014	9:20	9:28	389929	334772	slight_breeze	less_than_half_cover	no_rain	sunny_intervals	1	0	0	0	0	0
1233	228439	8	own_pot	English	20	30	30/6/2014	9:20	9:28	390616	336373	slight_breeze	less_than_half_cover	no_rain	sunny_intervals	0	0	0	0	0	0
1234	228439	1	own_pot	French	40	38	1/7/2014	9:20	9:25	390625	336188	slight_breeze	less_than_half_cover	no_rain	sunny_intervals	1	0	2	0	0	0
1235	228439	2	own_pot	French	30	30	30/6/2014	9:20	9:28	389979	334784	slight_breeze	less_than_half_cover	no_rain	sunny_intervals	0	0	0	0	0	0
1236	228439	9	own_pot	French	30	30	30/6/2014	9:20	9:28	390720	336307	slight_breeze	less_than_half_cover	no_rain	sunny_intervals	0	0	0	0	0	0
1237	228439	4	own_pot	English	10	20	30/6/2014	9:20	9:26	390127	334636	slight_breeze	more_than_half_cover	no_rain	sunny_intervals	1	0	0	0	0	0
1238	228439	4	pot_from_EDF	English	38	90	30/6/2014	9:20	9:26	390142	334673	slight_breeze	more_than_half_cover	no_rain	sunny_intervals	1	0	0	0	0	0
1239	228439	6	own_pot	English	30	30	1/7/2014	9:20	9:30	390730	336301	slight_breeze	less_than_half_cover	no_rain	sunny_intervals	0	0	0	0	0	0
1240	225890	2	pot_from_EDF	English	20	20	1/7/2014	9:10	9:20	379226	274879	no_wind	less_than_half_cover	no_rain	sunny_intervals	0	0	0	0	0	0
1241	228439	5	patch_in_ground	English	23	19	30/6/2014	9:20	9:25	390076	334991	slight_breeze	less_than_half_cover	no_rain	bright_sun	1	0	0	0	0	0
1242	228439	8	own_pot	English	16	20	1/7/2014	9:20	9:26	390721	336318	no_wind	less_than_half_cover	no_rain	bright_sun	0	0	0	0	0	0
1243	228439	6	pot_from_EDF	French	32	28	1/7/2014	10:30	10:35	390047	334671	no_wind	less_than_half_cover	no_rain	bright_sun	0	0	1	0	0	0
1244	228439	6	pot_from_EDF	French	31	28	1/7/2014	10:30	10:35	390003	334731	no_wind	less_than_half_cover	no_rain	bright_sun	0	0	1	0	0	0
1245	228439	6	pot_from_EDF	French	32	28	1/7/2014	10:30	10:35	390148	334709	no_wind	less_than_half_cover	no_rain	bright_sun	0	0	1	0	0	0
1246	228439	6	pot_from_EDF	English	35	35	1/7/2014	10:20	10:25	389975	334741	no_wind	less_than_half_cover	no_rain	bright_sun	0	0	0	0	0	0
1247	228439	4	pot_from_EDF	English	30	20	1/7/2014	10:30	10:35	390718	336283	slight_breeze	less_than_half_cover	no_rain	bright_sun	0	1	0	0	0	0
1248	228439	5	pot_from_EDF	English	30	20	1/7/2014	10:30	10:35	390029	334658	slight_breeze	less_than_half_cover	no_rain	bright_sun	0	1	0	0	0	0
1249	228439	4	pot_from_EDF	English	30	20	1/7/2014	10:30	10:35	390736	336297	slight_breeze	less_than_half_cover	no_rain	bright_sun	0	1	0	0	0	0
1250	228439	6	pot_from_EDF	English	35	35	1/7/2014	10:20	10:25	390761	336315	no_wind	no_cloud	no_rain	bright_sun	0	0	0	0	0	0
1251	228439	5	pot_from_EDF	English	20	30	1/7/2014	10:30	10:35	390724	336300	no_wind	no_cloud	no_rain	bright_sun	0	2	0	0	0	0
1252	228439	5	pot_from_EDF	English	30	20	1/7/2014	10:30	10:35	390702	336285	no_wind	no_cloud	no_rain	bright_sun	0	2	0	0	0	0
1253	228439	4	pot_from_EDF	English	30	20	1/7/2014	10:10	10:15	390736	336297	slight_breeze	less_than_half_cover	no_rain	bright_sun	0	0	0	0	0	0
1254	228439	6	pot_from_EDF	French	250	370	1/7/2014	10:22	10:35	390036	334670	slight_breeze	less_than_half_cover	no_rain	bright_sun	0	0	0	0	0	0
1255	228439	6	pot_from_EDF	French	250	370	1/7/2014	10:27	10:35	390053	334649	slight_breeze	less_than_half_cover	no_rain	bright_sun	0	0	0	0	0	0
1256	228439	6	pot_from_EDF	French	250	370	1/7/2014	10:22	10:40	390038	334674	slight_breeze	less_than_half_cover	no_rain	bright_sun	0	0	0	0	0	0
1257	228439	6	pot_from_EDF	French	31	28	1/7/2014	10:30	10:35	390738	336296	no_wind	less_than_half_cover	no_rain	bright_sun	0	0	1	0	0	0
1258	228439	6	pot_from_EDF	French	250	370	1/7/2014	10:22	10:40	390053	334746	slight_breeze	less_than_half_cover	no_rain	bright_sun	0	0	0	0	0	0
1259	228439	5	pot_from_EDF	English	30	20	1/7/2014	15:10	15:15	390029	334658	slight_breeze	no_cloud	no_rain	bright_sun	0	0	0	0	0	0
1260	228439	7	pot_from_EDF	French	31	28	20/6/2014	15:10	15:15	390003	334731	slight_breeze	less_than_half_cover	no_rain	bright_sun	0	0	0	0	0	0
1261	228439	5	pot_from_EDF	French	32	28	1/7/2014	15:10	15:15	390159	334705	slight_breeze	more_than_half_cover	no_rain	bright_sun	0	0	0	0	0	0
1262	228439	6	pot_from_EDF	French	20	20	1/7/2014	10:27	10:32	390140	334729	no_wind	less_than_half_cover	no_rain	bright_sun	0	0	2	0	0	0
1263	228439	7	pot_from_EDF	French	32	28	20/6/2014	15:10	15:15	390082	334711	slight_breeze	less_than_half_cover	no_rain	bright_sun	0	0	0	0	0	0
1264	228439	5	pot_from_EDF	English	35	35	20/6/2014	15:10	15:15	389963	334773	slight_breeze	less_than_half_cover	no_rain	bright_sun	0	0	0	0	0	0
1265	228439	5	pot_from_EDF	French	250	370	20/6/2014	15:10	15:15	390038	334674	slight_breeze	less_than_half_cover	no_rain	bright_sun	0	0	0	0	0	0
1266	228439	5	pot_from_EDF	French	250	370	20/6/2014	15:10	15:15	390036	334670	slight_breeze	less_than_half_cover	no_rain	bright_sun	0	0	0	0	0	0
1267	228439	6	pot_from_EDF	French	250	370	1/7/2014	10:27	10:35	390035	334675	slight_breeze	less_than_half_cover	no_rain	bright_sun	0	0	0	0	0	0
1268	228439	4	pot_from_EDF	English	35	35	20/6/2014	15:0	15:5	390047	334734	slight_breeze	more_than_half_cover	no_rain	bright_sun	0	0	0	0	0	0
1269	228439	6	pot_from_EDF	French	31	28	1/7/2014	10:30	10:35	390057	335071	no_wind	less_than_half_cover	no_rain	bright_sun	0	0	0	0	0	0
1270	228439	5	pot_from_EDF	French	250	370	20/6/2014	15:10	15:15	390053	334746	slight_breeze	less_than_half_cover	no_rain	bright_sun	0	0	0	0	0	0
1271	228439	6	pot_from_EDF	French	250	370	1/7/2014	15:15	15:20	390025	334720	slight_breeze	less_than_half_cover	no_rain	bright_sun	0	0	0	0	0	0
1272	228439	6	pot_from_EDF	English	35	35	20/6/2014	15:10	15:15	390761	336315	slight_breeze	less_than_half_cover	no_rain	bright_sun	0	0	0	0	0	0
1273	228439	6	pot_from_EDF	French	20	20	20/6/2014	14:45	14:51	390140	334729	no_wind	less_than_half_cover	no_rain	bright_sun	0	0	1	0	0	0
1274	228439	4	pot_from_EDF	English	30	20	1/7/2014	3:10	3:15	390028	334760	slight_breeze	less_than_half_cover	no_rain	bright_sun	0	0	0	0	0	0
1275	228439	6	own_pot	English	23	35	1/7/2014	10:25	10:30	390046	334721	slight_breeze	no_cloud	no_rain	bright_sun	0	0	0	0	0	0
1276	228439	5	pot_from_EDF	English	35	35	1/7/2014	10:25	10:30	390065	334710	slight_breeze	less_than_half_cover	no_rain	bright_sun	0	0	0	0	0	0
1277	223217	2	patch_in_ground	English	20	20	12/6/2014	14:30	14:35	375797	295736	slight_breeze	less_than_half_cover	no_rain	bright_sun	1	1	1	0	1	0
1278	226806	2	patch_in_ground	English	40	10	28/6/2014	11:15	11:25	446359	203835	slight_breeze	more_than_half_cover	light_rain	sunny_intervals	0	1	1	0	0	0
1279	223217	5	patch_in_ground	French	40	40	13/6/2014	13:55	14:0	375834	295704	slight_breeze	less_than_half_cover	no_rain	bright_sun	0	1	2	1	0	2
1280	226806	3	patch_in_ground	English	30	30	28/6/2014	12:15	12:25	449201	198041	slight_breeze	more_than_half_cover	light_rain	sunny_intervals	2	1	1	0	0	0
1281	226806	3	patch_in_ground	English	30	30	29/6/2014	12:15	12:25	449201	198041	slight_breeze	less_than_half_cover	no_rain	bright_sun	7	1	1	0	0	0
1282	226806	3	patch_in_ground	English	100	500	28/6/2014	12:0	12:5	447719	187416	no_wind	less_than_half_cover	no_rain	sunny_intervals	7	1	1	1	0	0
1283	226806	3	patch_in_ground	English	100	400	29/6/2014	14:5	14:10	450011	197096	no_wind	no_cloud	no_rain	bright_sun	0	1	0	0	0	0
1284	226806	3	patch_in_ground	English	40	400	29/6/2014	12:5	12:15	474453	216904	no_wind	more_than_half_cover	no_rain	sunny_intervals	0	3	15	0	0	0
1285	226806	3	own_pot	English	30	30	28/6/2014	11:0	11:5	449398	196966	slight_breeze	more_than_half_cover	no_rain	sunny_intervals	0	0	0	0	0	0
1286	226806	2	patch_in_ground	English	200	200	29/6/2014	17:30	17:45	443420	209139	slight_breeze	less_than_half_cover	no_rain	bright_sun	0	1	0	0	2	5
1287	0	3	pot_from_EDF	English	30	30	1/7/2014	11:30	11:40	546837	186422	windy	more_than_half_cover	no_rain	bright_sun	0	0	2	0	0	0
1288	215399	2	pot_from_EDF	English	12	12	25/6/2014	15:10	15:15	375939	100125	no_wind	no_cloud	no_rain	bright_sun	2	0	0	0	0	0
1289	227523	9	patch_in_ground	English	29	50	1/7/2014	12:40	12:45	248690	55731	slight_breeze	less_than_half_cover	no_rain	sunny_intervals	1	1	2	2	1	1
1290	229608	1	patch_in_ground	English	30	30	1/7/2014	12:33	12:46	517539	210509	no_wind	more_than_half_cover	no_rain	bright_sun	1	1	1	1	0	1
1291	229608	1	patch_in_ground	English	30	30	1/7/2014	12:24	12:48	517540	210533	no_wind	more_than_half_cover	no_rain	bright_sun	1	1	1	1	1	1
1292	227884	5	pot_from_EDF	English	40	34	1/7/2014	13:10	13:21	512649	215745	slight_breeze	more_than_half_cover	no_rain	sunny_intervals	0	0	1	0	1	0
1293	223217	2	patch_in_ground	French	6	5	12/6/2014	14:25	14:35	375643	295719	no_wind	no_cloud	no_rain	bright_sun	0	0	0	0	0	0
1294	223217	2	patch_in_ground	English	4	10	13/6/2014	13:55	14:0	375688	295370	slight_breeze	less_than_half_cover	no_rain	bright_sun	0	0	0	0	0	0
1295	223217	1	patch_in_ground	English	30	30	18/6/2014	13:26	13:31	375631	295672	slight_breeze	less_than_half_cover	no_rain	sunny_intervals	0	1	0	0	0	0
1296	0	32	patch_in_ground	English	30	30	1/7/2014	13:45	13:50	535108	258508	slight_breeze	less_than_half_cover	no_rain	sunny_intervals	0	6	0	1	1	0
1297	227070	5	pot_from_EDF	English	30	30	1/7/2014	13:45	13:50	534943	258560	slight_breeze	less_than_half_cover	no_rain	bright_sun	1	11	0	0	0	0
1298	227070	32	patch_in_ground	English	35	39	1/7/2014	13:45	13:50	535113	258631	slight_breeze	less_than_half_cover	no_rain	sunny_intervals	2	11	3	3	3	3
1299	227070	32	pot_from_EDF	English	30	30	1/7/2014	13:45	13:50	535449	258801	no_wind	less_than_half_cover	no_rain	sunny_intervals	1	5	0	0	1	0
1300	226553	31	patch_in_ground	English	76	52	1/7/2014	13:0	14:0	455119	313038	slight_breeze	more_than_half_cover	no_rain	sunny_intervals	3	1	1	0	5	2
1301	223217	3	pot_from_EDF	English	31	30	18/6/2014	13:26	13:33	375807	295715	slight_breeze	less_than_half_cover	no_rain	sunny_intervals	0	1	0	0	0	0
1302	223217	2	patch_in_ground	French	978	199	18/6/2014	12:5	12:10	375747	295683	slight_breeze	complete_cover	no_rain	no_sun	3	1	0	0	0	0
1303	0	11	pot_from_EDF	English	50	30	1/7/2014	9:29	10:30	509028	174804	no_wind	no_cloud	no_rain	bright_sun	0	0	2	2	0	1
1304	227070	5	patch_in_ground	English	30	30	1/7/2014	14:40	14:45	539096	256275	no_wind	less_than_half_cover	no_rain	bright_sun	0	15	3	3	1	0
1305	227070	4	patch_in_ground	English	30	30	1/7/2014	14:40	14:45	534891	258574	no_wind	less_than_half_cover	no_rain	sunny_intervals	3	8	2	1	0	2
1306	227070	4	patch_in_ground	English	30	30	1/7/2014	14:40	14:45	535002	258592	slight_breeze	less_than_half_cover	no_rain	bright_sun	1	13	3	0	1	1
1307	227070	5	patch_in_ground	English	30	30	1/7/2014	14:40	14:45	534995	258567	slight_breeze	more_than_half_cover	no_rain	bright_sun	1	18	1	0	2	1
1308	0	1	own_pot	English	20	20	1/7/2014	15:40	15:41	546248	185863	slight_breeze	more_than_half_cover	no_rain	sunny_intervals	1	0	0	0	0	0
1309	228244	3	pot_from_EDF	English	40	30	1/7/2014	15:25	15:40	267106	197793	no_wind	more_than_half_cover	no_rain	no_sun	1	0	2	0	0	0
1310	228244	3	pot_from_EDF	English	40	30	1/7/2014	15:25	15:40	267096	197792	no_wind	more_than_half_cover	no_rain	no_sun	0	0	3	1	0	3
1311	228466	2	own_pot	English	15	15	11/6/2014	9:40	9:50	323855	660953	slight_breeze	more_than_half_cover	no_rain	sunny_intervals	0	0	1	0	0	0
1312	228466	2	own_pot	English	15	15	10/6/2014	18:45	18:50	323855	660953	slight_breeze	less_than_half_cover	no_rain	sunny_intervals	0	0	0	0	0	0
1313	228466	1	own_pot	English	15	15	10/6/2014	15:30	15:35	323855	660953	slight_breeze	more_than_half_cover	no_rain	sunny_intervals	0	0	0	1	0	0
1314	228466	2	own_pot	English	15	15	13/6/2014	16:30	16:35	323855	660953	windy	more_than_half_cover	heavy_rain	no_sun	0	0	0	0	0	0
1315	228466	2	own_pot	English	15	15	13/6/2014	16:30	16:35	323855	660953	no_wind	less_than_half_cover	no_rain	sunny_intervals	1	0	2	0	0	0
1316	0	10	pot_from_EDF	English	30	30	29/6/2014	9:30	9:40	313113	718280	no_wind	more_than_half_cover	no_rain	sunny_intervals	0	2	3	0	1	0
1317	205638	1	patch_in_ground	English	200	100	27/6/2014	7:0	7:5	517687	172624	no_wind	more_than_half_cover	no_rain	sunny_intervals	0	0	0	3	4	0
1318	205638	1	patch_in_ground	English	200	100	27/6/2014	7:0	7:5	517687	172624	no_wind	more_than_half_cover	no_rain	sunny_intervals	4	0	0	7	1	0
1319	225588	1	patch_in_ground	English	40	60	30/6/2014	18:15	18:25	509084	195402	slight_breeze	more_than_half_cover	no_rain	sunny_intervals	0	0	1	0	0	0
1320	205638	1	patch_in_ground	English	25	12	1/7/2014	19:30	19:45	518909	173185	slight_breeze	less_than_half_cover	no_rain	sunny_intervals	0	0	2	1	0	1
1321	211546	7	pot_from_EDF	English	5	5	1/7/2014	14:55	15:0	426945	567880	no_wind	less_than_half_cover	no_rain	bright_sun	0	0	1	0	0	1
1322	205638	1	own_pot	English	30	15	1/7/2014	18:10	18:15	519394	175300	slight_breeze	more_than_half_cover	no_rain	sunny_intervals	1	0	1	0	0	1
1323	205638	1	patch_in_ground	English	50	100	12/6/2014	17:20	17:27	518205	169445	slight_breeze	less_than_half_cover	no_rain	sunny_intervals	0	1	0	1	0	0
1324	205638	3	patch_in_ground	English	100	137	19/6/2014	18:5	18:12	527565	178394	slight_breeze	less_than_half_cover	no_rain	sunny_intervals	0	0	5	0	0	0
1325	205638	1	patch_in_ground	English	600	300	25/6/2014	18:9	18:29	519319	178189	slight_breeze	less_than_half_cover	no_rain	bright_sun	1	0	0	4	0	1
1326	205638	1	patch_in_ground	English	50	100	25/6/2014	5:6	17:13	516816	174260	slight_breeze	less_than_half_cover	no_rain	sunny_intervals	0	0	3	0	0	0
1327	205638	10	patch_in_ground	English	12	24	2/7/2014	10:30	11:0	520674	174933	no_wind	less_than_half_cover	no_rain	bright_sun	0	0	0	0	0	0
1328	205638	1	own_pot	English	15	22	20/6/2014	6:45	6:55	519471	175427	slight_breeze	more_than_half_cover	no_rain	sunny_intervals	0	0	2	0	0	0
1329	205638	1	own_pot	English	15	30	21/6/2014	12:50	13:0	369196	90011	windy	complete_cover	no_rain	sunny_intervals	2	0	1	1	0	0
1330	225588	1	patch_in_ground	English	40	60	1/7/2014	18:16	18:26	509084	195402	slight_breeze	more_than_half_cover	no_rain	bright_sun	0	0	1	0	0	0
1331	229450	2	patch_in_ground	English	100	300	30/6/2014	15:35	15:44	449960	451137	slight_breeze	less_than_half_cover	no_rain	bright_sun	3	0	3	1	0	1
1332	229450	2	patch_in_ground	English	100	300	30/6/2014	18:13	18:26	449960	451137	slight_breeze	more_than_half_cover	no_rain	no_sun	1	1	0	0	2	0
1333	229450	2	patch_in_ground	English	100	300	1/7/2014	15:43	15:53	449960	451137	slight_breeze	more_than_half_cover	no_rain	sunny_intervals	1	0	4	1	0	0
1334	227532	9	pot_from_EDF	English	30	30	25/6/2014	13:0	14:45	379954	399130	no_wind	complete_cover	no_rain	sunny_intervals	0	0	2	0	0	0
1335	194680	3	patch_in_ground	French	40	40	29/6/2014	17:50	18:5	327423	675613	slight_breeze	less_than_half_cover	no_rain	sunny_intervals	4	0	2	0	3	0
1336	229334	1	own_pot	English	50	50	30/6/2014	15:55	16:0	425617	577383	slight_breeze	more_than_half_cover	no_rain	sunny_intervals	1	0	1	1	0	0
1337	229293	10	patch_in_ground	French	60	50	23/6/2014	12:45	12:55	414695	131359	no_wind	no_cloud	no_rain	bright_sun	0	0	0	0	0	0
1338	229665	2	pot_from_EDF	English	55	55	2/7/2014	9:35	9:45	604094	120686	slight_breeze	less_than_half_cover	no_rain	bright_sun	0	0	0	0	1	0
1339	228439	7	pot_from_EDF	French	33	33	2/7/2014	10:25	10:30	390041	334753	slight_breeze	no_cloud	no_rain	bright_sun	0	0	0	0	0	0
1340	228439	7	pot_from_EDF	French	33	33	2/7/2014	10:25	10:30	390026	334690	slight_breeze	no_cloud	no_rain	bright_sun	0	0	0	0	0	0
1341	228439	7	pot_from_EDF	French	33	33	2/7/2014	10:25	10:30	390070	334730	slight_breeze	no_cloud	no_rain	bright_sun	0	0	1	0	0	0
1342	228439	4	pot_from_EDF	French	140	140	2/7/2014	10:25	10:30	390104	334723	no_wind	no_cloud	no_rain	bright_sun	0	0	0	0	1	0
1343	228439	7	pot_from_EDF	French	33	33	2/7/2014	10:25	10:30	390025	334737	slight_breeze	no_cloud	no_rain	bright_sun	0	0	1	0	0	0
1344	228439	6	pot_from_EDF	French	33	33	2/7/2014	10:25	10:30	390023	334708	no_wind	no_cloud	no_rain	bright_sun	0	0	1	0	0	0
1345	228439	7	pot_from_EDF	French	30	30	20/6/2014	14:10	14:15	390108	334673	slight_breeze	less_than_half_cover	no_rain	sunny_intervals	0	0	0	0	0	0
1346	228439	6	pot_from_EDF	French	33	33	20/6/2014	14:10	14:15	390165	334718	slight_breeze	less_than_half_cover	no_rain	sunny_intervals	0	0	1	0	0	0
1347	228439	7	pot_from_EDF	English	40	30	2/7/2014	10:25	10:30	390069	334689	slight_breeze	no_cloud	no_rain	bright_sun	0	0	0	0	1	0
1348	228439	7	pot_from_EDF	French	33	33	20/6/2014	14:10	14:15	390040	334735	slight_breeze	more_than_half_cover	no_rain	sunny_intervals	0	0	1	0	0	0
1349	228439	7	pot_from_EDF	French	30	30	20/6/2014	14:10	14:15	390104	334708	slight_breeze	no_cloud	no_rain	sunny_intervals	0	0	0	0	0	0
1350	228439	6	pot_from_EDF	French	33	33	2/7/2014	10:25	10:30	390023	334708	no_wind	no_cloud	no_rain	bright_sun	0	0	0	0	0	0
1351	228439	6	pot_from_EDF	English	35	29	2/7/2014	10:25	10:30	390032	334736	slight_breeze	no_cloud	no_rain	bright_sun	0	0	0	0	0	0
1352	228439	7	pot_from_EDF	English	33	27	20/6/2014	14:10	14:15	390107	334724	slight_breeze	less_than_half_cover	no_rain	bright_sun	0	0	0	0	0	0
1353	228439	6	pot_from_EDF	English	33	29	20/6/2014	14:10	14:15	390046	334766	slight_breeze	less_than_half_cover	no_rain	sunny_intervals	0	0	0	0	0	0
1354	228439	7	pot_from_EDF	French	40	35	2/7/2014	10:25	10:30	390108	334673	slight_breeze	no_cloud	no_rain	bright_sun	0	0	0	0	1	0
1355	228439	6	pot_from_EDF	French	33	33	2/7/2014	14:10	14:15	390165	334718	slight_breeze	no_cloud	no_rain	bright_sun	0	0	0	0	0	0
1356	228439	7	pot_from_EDF	French	30	30	2/7/2014	14:10	14:15	390104	334708	slight_breeze	no_cloud	no_rain	bright_sun	0	0	0	0	1	0
1357	228439	9	pot_from_EDF	English	900	40	2/7/2014	10:25	10:30	390025	334730	slight_breeze	no_cloud	no_rain	bright_sun	0	0	0	0	1	0
1358	228439	9	pot_from_EDF	English	900	30	2/7/2014	10:25	10:30	390026	334736	slight_breeze	no_cloud	no_rain	bright_sun	0	0	0	0	1	0
1359	228439	10	pot_from_EDF	English	40	30	20/6/2014	14:10	14:20	390076	334756	slight_breeze	less_than_half_cover	no_rain	sunny_intervals	0	0	0	0	1	0
1360	228439	7	pot_from_EDF	French	33	33	20/6/2014	14:10	14:15	390070	334730	slight_breeze	more_than_half_cover	no_rain	sunny_intervals	1	0	1	0	0	0
1361	228439	6	pot_from_EDF	English	20	31	20/6/2014	2:15	2:20	390075	334732	slight_breeze	no_cloud	no_rain	bright_sun	0	0	0	0	0	0
1362	228439	9	pot_from_EDF	French	900	30	2/7/2014	10:25	10:30	390026	334736	slight_breeze	no_cloud	no_rain	bright_sun	0	0	0	0	1	0
1363	228439	4	pot_from_EDF	English	35	31	2/7/2014	10:25	10:30	390026	334740	no_wind	no_cloud	no_rain	bright_sun	0	0	0	0	0	0
1364	228439	6	pot_from_EDF	French	33	33	20/6/2014	14:10	14:15	390046	334729	no_wind	more_than_half_cover	no_rain	sunny_intervals	0	0	0	0	0	0
1365	228439	7	pot_from_EDF	English	33	27	2/7/2014	10:25	10:30	390107	334724	no_wind	no_cloud	no_rain	bright_sun	0	0	0	0	0	0
1366	228439	6	pot_from_EDF	French	33	33	20/6/2014	14:10	14:15	390058	334772	slight_breeze	less_than_half_cover	no_rain	bright_sun	0	0	1	0	0	0
1367	228439	7	pot_from_EDF	English	40	30	20/6/2014	14:15	14:20	390069	334689	slight_breeze	less_than_half_cover	no_rain	bright_sun	0	0	0	0	0	0
1368	228439	6	pot_from_EDF	English	35	29	20/6/2014	14:10	14:15	390053	334738	slight_breeze	more_than_half_cover	no_rain	bright_sun	0	0	0	0	0	0
1369	228439	7	pot_from_EDF	French	33	33	20/6/2014	14:10	14:15	390026	334690	slight_breeze	less_than_half_cover	no_rain	sunny_intervals	0	0	1	0	0	0
1370	228439	10	pot_from_EDF	English	40	35	2/7/2014	10:25	10:30	390067	334766	no_wind	no_cloud	no_rain	bright_sun	0	0	0	0	1	0
1371	228439	6	pot_from_EDF	English	30	40	2/7/2014	10:25	10:30	390050	334742	slight_breeze	less_than_half_cover	no_rain	bright_sun	0	0	0	0	1	0
1372	228439	4	pot_from_EDF	English	35	29	2/7/2014	2:10	2:15	390026	334740	no_wind	no_cloud	no_rain	bright_sun	0	0	0	0	0	0
1373	228439	9	pot_from_EDF	English	900	30	2/7/2014	14:10	14:15	390024	334735	slight_breeze	less_than_half_cover	no_rain	sunny_intervals	0	0	0	0	0	0
1374	228439	6	own_pot	English	32	29	20/6/2014	14:10	14:15	390041	334743	no_wind	more_than_half_cover	no_rain	bright_sun	0	0	0	0	0	0
1375	228439	6	pot_from_EDF	English	40	35	20/6/2014	14:10	14:15	390048	334745	slight_breeze	more_than_half_cover	no_rain	bright_sun	0	0	0	0	1	0
1376	228439	9	pot_from_EDF	French	900	30	2/7/2014	14:10	14:15	390026	334736	slight_breeze	less_than_half_cover	no_rain	sunny_intervals	0	0	0	0	0	0
1377	228439	9	pot_from_EDF	English	900	30	2/7/2014	14:10	14:15	390029	334773	slight_breeze	less_than_half_cover	no_rain	sunny_intervals	0	0	0	0	0	0
1378	228439	1	pot_from_EDF	English	40	40	2/7/2014	10:25	10:30	390052	334730	slight_breeze	less_than_half_cover	no_rain	bright_sun	0	0	0	0	1	0
1379	228439	6	pot_from_EDF	English	33	29	2/7/2014	10:25	10:30	390030	334776	no_wind	no_cloud	no_rain	bright_sun	0	0	0	0	0	0
1380	228759	4	pot_from_EDF	English	20	15	13/6/2014	10:10	10:15	292892	55900	no_wind	no_cloud	no_rain	bright_sun	1	0	1	1	0	0
1381	228759	4	pot_from_EDF	English	20	15	13/6/2014	14:10	14:15	292934	55931	no_wind	more_than_half_cover	no_rain	bright_sun	1	0	2	1	0	0
1382	228759	4	pot_from_EDF	English	20	15	23/6/2014	14:40	14:45	292927	55724	no_wind	more_than_half_cover	no_rain	bright_sun	2	0	1	1	0	0
1383	215399	2	pot_from_EDF	English	20	20	25/6/2014	15:10	15:15	375938	100115	no_wind	no_cloud	no_rain	bright_sun	0	0	1	0	0	0
1384	215399	3	pot_from_EDF	English	20	20	1/7/2014	12:55	13:0	375938	100115	slight_breeze	less_than_half_cover	no_rain	sunny_intervals	1	0	0	0	0	0
1385	215254	29	pot_from_EDF	English	20	20	2/7/2014	11:20	11:25	378706	416356	no_wind	less_than_half_cover	no_rain	sunny_intervals	0	0	2	0	0	0
1386	228759	4	own_pot	English	36	15	16/6/2014	10:0	10:5	292869	55864	slight_breeze	less_than_half_cover	no_rain	bright_sun	3	0	2	3	1	2
1387	215254	2	own_pot	English	95	130	29/6/2014	16:53	17:3	378594	416429	slight_breeze	less_than_half_cover	no_rain	sunny_intervals	0	1	0	0	0	0
1388	228759	6	own_pot	English	36	15	23/6/2014	0:0	0:5	293540	55964	slight_breeze	less_than_half_cover	no_rain	sunny_intervals	2	0	0	3	0	3
1389	228759	5	own_pot	English	36	15	23/6/2014	10:1	10:6	292829	55882	slight_breeze	less_than_half_cover	no_rain	sunny_intervals	2	0	0	0	0	2
1390	223217	2	patch_in_ground	English	10	15	12/6/2014	14:25	14:30	375771	295729	slight_breeze	no_cloud	no_rain	bright_sun	0	0	1	0	0	0
1391	223217	2	patch_in_ground	English	10	15	13/6/2014	13:55	14:0	375771	295729	slight_breeze	less_than_half_cover	no_rain	bright_sun	0	9	2	2	1	7
1392	228759	7	pot_from_EDF	French	5	12	13/6/2014	9:45	10:5	292748	55640	no_wind	no_cloud	no_rain	bright_sun	0	1	1	1	0	0
1393	223217	2	patch_in_ground	English	30	30	12/6/2014	14:25	14:32	375786	295745	slight_breeze	no_cloud	no_rain	bright_sun	1	0	1	1	0	1
1394	0	4	pot_from_EDF	English	30	30	2/7/2014	11:35	11:45	546833	186416	no_wind	less_than_half_cover	no_rain	bright_sun	0	0	1	0	0	0
1395	206898	3	pot_from_EDF	English	30	32	30/6/2014	12:10	12:20	357915	171249	no_wind	less_than_half_cover	no_rain	no_sun	0	0	1	0	0	0
1396	206898	3	pot_from_EDF	English	30	32	30/6/2014	12:10	12:20	357909	171251	no_wind	less_than_half_cover	no_rain	no_sun	0	0	1	0	0	0
1397	206898	2	pot_from_EDF	English	30	32	1/7/2014	12:10	12:20	357909	171257	no_wind	more_than_half_cover	no_rain	bright_sun	0	0	4	0	0	0
1398	206898	2	pot_from_EDF	English	30	32	2/7/2014	12:50	13:0	357907	171252	no_wind	less_than_half_cover	no_rain	bright_sun	0	0	0	0	0	0
1399	229275	1	pot_from_EDF	English	120	120	2/7/2014	13:20	13:25	561641	265802	no_wind	less_than_half_cover	no_rain	bright_sun	2	0	0	0	0	0
1400	224841	2	pot_from_EDF	English	10	10	2/7/2014	11:5	11:10	530783	115263	no_wind	less_than_half_cover	no_rain	bright_sun	0	0	2	0	0	0
1401	194027	1	patch_in_ground	French	70	70	21/6/2014	14:45	14:50	488536	441528	slight_breeze	more_than_half_cover	no_rain	no_sun	0	0	0	0	1	0
1402	223217	2	patch_in_ground	English	40	15	13/6/2014	13:55	14:0	375800	295729	slight_breeze	less_than_half_cover	no_rain	bright_sun	1	8	4	1	2	9
1403	223217	2	patch_in_ground	English	30	30	18/6/2014	13:25	13:30	375844	295767	slight_breeze	more_than_half_cover	no_rain	sunny_intervals	0	0	0	2	1	2
1404	227070	4	pot_from_EDF	English	30	30	2/7/2014	13:45	13:50	534744	258537	no_wind	less_than_half_cover	no_rain	bright_sun	1	1	4	0	1	1
1405	227070	4	patch_in_ground	English	20	15	2/7/2014	13:45	13:50	534753	258555	no_wind	less_than_half_cover	no_rain	sunny_intervals	4	3	2	1	0	0
1406	227070	4	patch_in_ground	English	25	30	2/7/2014	13:45	14:0	534862	258689	no_wind	less_than_half_cover	no_rain	bright_sun	0	15	3	1	0	0
1407	227070	4	pot_from_EDF	English	30	30	2/7/2014	13:45	13:50	535048	258641	no_wind	less_than_half_cover	no_rain	bright_sun	2	6	4	1	2	1
1408	227070	4	pot_from_EDF	English	30	30	2/7/2014	13:45	13:50	534750	258547	no_wind	more_than_half_cover	no_rain	sunny_intervals	0	6	4	0	0	0
1409	216395	3	patch_in_ground	English	20	50	2/7/2014	13:55	14:5	578563	218210	slight_breeze	less_than_half_cover	no_rain	bright_sun	0	0	1	0	0	0
1410	225036	4	patch_in_ground	English	100	100	2/7/2014	10:15	10:45	332751	428842	slight_breeze	no_cloud	no_rain	bright_sun	0	1	0	0	1	0
1411	198232	3	patch_in_ground	English	30	30	25/6/2014	15:30	16:30	388435	122928	no_wind	no_cloud	no_rain	bright_sun	0	0	0	0	0	0
1412	198232	3	patch_in_ground	English	100	300	25/6/2014	15:33	15:38	388435	122928	slight_breeze	less_than_half_cover	no_rain	bright_sun	0	0	0	0	0	0
1413	198232	3	patch_in_ground	English	60	60	25/6/2014	16:20	16:25	388435	122928	slight_breeze	less_than_half_cover	no_rain	bright_sun	0	0	2	0	0	0
1414	198232	2	patch_in_ground	English	55	38	25/6/2014	15:52	15:57	388435	122928	slight_breeze	more_than_half_cover	no_rain	bright_sun	0	0	1	0	0	0
1415	198232	2	patch_in_ground	English	90	60	25/6/2014	16:4	16:9	388435	122928	no_wind	more_than_half_cover	no_rain	bright_sun	0	0	0	1	0	1
1416	198232	2	patch_in_ground	English	70	130	25/6/2014	16:20	16:25	388435	122928	slight_breeze	less_than_half_cover	no_rain	bright_sun	0	0	0	0	0	1
1417	198232	2	patch_in_ground	English	120	420	25/6/2014	14:54	14:59	388435	122928	slight_breeze	less_than_half_cover	no_rain	bright_sun	0	0	0	0	0	0
1418	198232	2	patch_in_ground	English	30	90	25/6/2014	16:0	16:5	388435	122928	slight_breeze	less_than_half_cover	no_rain	bright_sun	0	1	1	0	0	0
1419	0	3	pot_from_EDF	English	40	15	2/7/2014	10:30	10:45	546809	186448	no_wind	no_cloud	no_rain	bright_sun	0	0	0	0	0	0
1420	198232	2	patch_in_ground	English	50	30	25/6/2014	16:12	16:17	388435	122928	slight_breeze	less_than_half_cover	no_rain	bright_sun	0	0	1	0	0	1
1421	198232	2	patch_in_ground	English	35	50	25/6/2014	15:56	16:1	388435	122928	no_wind	less_than_half_cover	no_rain	bright_sun	0	0	1	1	0	0
1422	198232	2	patch_in_ground	English	100	400	25/6/2014	16:3	16:8	388435	122928	slight_breeze	less_than_half_cover	no_rain	bright_sun	0	0	0	0	0	0
1423	198232	2	patch_in_ground	English	30	20	25/6/2014	16:11	16:16	388435	122928	slight_breeze	less_than_half_cover	no_rain	sunny_intervals	0	0	0	0	1	0
1424	198232	2	patch_in_ground	English	100	100	25/6/2014	15:55	16:0	388435	122928	slight_breeze	less_than_half_cover	no_rain	bright_sun	1	5	0	0	0	0
1425	198232	2	patch_in_ground	English	60	70	25/6/2014	16:10	16:15	388435	122928	slight_breeze	less_than_half_cover	no_rain	sunny_intervals	0	0	0	0	0	0
1426	198232	2	patch_in_ground	English	50	70	25/6/2014	16:3	16:8	388435	122928	slight_breeze	less_than_half_cover	no_rain	bright_sun	0	2	0	1	0	0
1427	198232	2	patch_in_ground	English	420	120	25/6/2014	15:54	15:59	388435	122928	slight_breeze	less_than_half_cover	no_rain	bright_sun	0	0	0	0	0	0
1428	198232	2	patch_in_ground	English	35	50	25/6/2014	16:1	16:6	388435	122928	slight_breeze	less_than_half_cover	no_rain	bright_sun	5	0	0	0	0	0
1429	198232	2	patch_in_ground	English	90	130	25/6/2014	16:7	16:12	388435	122928	slight_breeze	less_than_half_cover	no_rain	bright_sun	1	0	3	0	0	1
1430	198232	2	patch_in_ground	English	120	430	25/6/2014	15:54	15:59	388435	122928	slight_breeze	less_than_half_cover	no_rain	bright_sun	0	0	1	0	0	0
1431	198232	2	patch_in_ground	English	30	50	25/6/2014	16:1	16:6	388435	122928	no_wind	less_than_half_cover	no_rain	bright_sun	5	0	0	0	0	1
1432	198232	2	patch_in_ground	English	90	130	25/6/2014	16:7	16:12	388435	122928	slight_breeze	more_than_half_cover	no_rain	bright_sun	1	0	3	0	0	1
1433	198232	2	patch_in_ground	English	50	65	25/6/2014	16:1	16:6	388435	122928	slight_breeze	more_than_half_cover	no_rain	bright_sun	1	0	2	0	0	0
1434	229624	28	patch_in_ground	English	57	100	12/6/2014	11:15	11:45	403000	437327	no_wind	no_cloud	no_rain	bright_sun	3	0	2	0	0	2
1435	224458	3	pot_from_EDF	English	30	30	2/7/2014	13:40	13:45	580163	149573	no_wind	no_cloud	no_rain	bright_sun	0	0	0	0	0	0
1436	0	2	own_pot	English	40	20	2/7/2014	17:0	17:45	546197	185854	slight_breeze	more_than_half_cover	no_rain	sunny_intervals	1	0	2	0	0	3
1437	225036	2	patch_in_ground	English	100	100	2/7/2014	14:40	15:5	332760	428870	windy	more_than_half_cover	no_rain	sunny_intervals	2	3	1	1	6	0
1438	228384	25	patch_in_ground	English	30	30	24/6/2014	13:10	13:50	430791	470231	slight_breeze	complete_cover	light_rain	no_sun	1	0	0	0	0	0
1439	228384	21	patch_in_ground	English	30	30	1/7/2014	13:10	13:40	430791	470231	no_wind	more_than_half_cover	no_rain	sunny_intervals	0	0	0	0	0	2
1440	222937	2	patch_in_ground	English	30	300	2/7/2014	19:5	19:10	396590	221108	slight_breeze	complete_cover	no_rain	no_sun	0	0	1	0	0	0
1441	228979	2	pot_from_EDF	English	24	24	2/7/2014	9:20	9:32	526491	185473	slight_breeze	more_than_half_cover	no_rain	bright_sun	0	0	0	0	0	0
1442	184410	2	pot_from_EDF	English	40	40	6/6/2014	12:31	12:50	472854	287625	slight_breeze	more_than_half_cover	no_rain	bright_sun	1	0	0	0	0	3
1443	184410	2	pot_from_EDF	English	40	40	25/6/2014	12:30	12:40	472854	287625	slight_breeze	more_than_half_cover	no_rain	sunny_intervals	1	0	0	0	0	2
1444	184410	2	pot_from_EDF	English	40	40	27/6/2014	12:45	12:50	472854	287625	slight_breeze	more_than_half_cover	no_rain	no_sun	1	1	0	1	0	2
1445	184410	2	pot_from_EDF	English	40	40	6/6/2014	12:30	12:50	472854	287625	slight_breeze	more_than_half_cover	no_rain	bright_sun	1	1	0	1	0	3
1446	228979	2	pot_from_EDF	English	20	20	3/7/2014	9:13	9:20	526474	185518	slight_breeze	no_cloud	no_rain	sunny_intervals	0	0	0	0	0	0
1447	228979	2	own_pot	English	30	15	3/7/2014	9:20	9:27	526409	185474	slight_breeze	more_than_half_cover	no_rain	sunny_intervals	0	0	1	0	1	0
1448	228979	2	own_pot	English	40	15	3/7/2014	9:27	9:35	526480	185515	slight_breeze	less_than_half_cover	no_rain	sunny_intervals	0	0	0	0	0	0
1449	228979	2	own_pot	English	20	20	3/7/2014	9:20	9:27	526499	185497	no_wind	no_cloud	no_rain	bright_sun	0	0	1	0	1	0
1450	228979	2	own_pot	English	20	20	3/7/2014	9:27	9:34	526493	185494	slight_breeze	less_than_half_cover	no_rain	bright_sun	0	0	0	0	0	0
1451	205288	6	patch_in_ground	English	100	350	1/7/2014	10:35	10:45	477252	352400	no_wind	more_than_half_cover	no_rain	bright_sun	3	2	2	2	1	1
1452	205288	6	patch_in_ground	English	100	350	1/7/2014	10:35	10:45	477350	352402	no_wind	less_than_half_cover	no_rain	bright_sun	3	2	2	2	1	1
1453	205288	6	patch_in_ground	English	100	350	1/7/2014	10:35	10:45	477313	352361	slight_breeze	less_than_half_cover	no_rain	bright_sun	0	0	1	0	1	0
1454	205648	6	pot_from_EDF	English	25	25	3/7/2014	9:25	9:55	425206	532960	no_wind	complete_cover	no_rain	no_sun	4	9	9	0	6	10
1455	205288	6	patch_in_ground	English	100	350	1/7/2014	10:35	10:45	477313	352361	slight_breeze	less_than_half_cover	no_rain	bright_sun	1	1	1	1	1	1
1456	205288	6	patch_in_ground	English	100	350	1/7/2014	10:35	10:45	477313	352361	slight_breeze	less_than_half_cover	no_rain	bright_sun	0	0	0	1	1	0
1457	205288	6	patch_in_ground	English	100	350	1/7/2014	10:35	10:45	477296	352197	slight_breeze	less_than_half_cover	no_rain	bright_sun	4	5	1	2	3	1
1458	0	5	pot_from_EDF	English	30	30	3/7/2014	10:5	10:15	546829	186421	no_wind	no_cloud	no_rain	bright_sun	0	0	0	0	0	0
1459	229665	2	pot_from_EDF	English	55	55	2/7/2014	14:25	14:30	604092	120683	slight_breeze	less_than_half_cover	no_rain	bright_sun	0	0	1	0	0	0
1460	229665	2	pot_from_EDF	English	55	55	3/7/2014	9:30	9:40	604097	120680	slight_breeze	no_cloud	no_rain	bright_sun	0	0	0	0	1	0
1461	0	1	own_pot	English	30	30	3/7/2014	10:0	10:10	313066	718277	windy	complete_cover	no_rain	no_sun	0	0	6	0	3	0
1462	184410	2	pot_from_EDF	English	40	40	24/6/2014	12:30	12:40	472854	287625	slight_breeze	more_than_half_cover	no_rain	sunny_intervals	0	0	0	0	0	2
1463	229400	6	pot_from_EDF	English	5	25	12/6/2014	14:0	14:5	334153	441589	slight_breeze	no_cloud	no_rain	bright_sun	0	0	1	0	1	1
1464	229400	26	own_pot	English	5	25	12/6/2014	14:0	15:0	334161	441589	slight_breeze	no_cloud	no_rain	bright_sun	1	0	1	0	0	1
1465	200804	2	pot_from_EDF	English	25	15	16/6/2014	14:45	14:50	331605	435938	slight_breeze	no_cloud	no_rain	bright_sun	0	0	0	0	0	0
1466	200804	2	pot_from_EDF	English	25	15	17/6/2014	10:35	10:45	332520	435895	no_wind	more_than_half_cover	no_rain	bright_sun	0	0	1	1	1	0
1467	202392	20	patch_in_ground	French	30	30	12/6/2014	11:40	11:55	526621	162463	no_wind	less_than_half_cover	no_rain	sunny_intervals	0	0	1	1	1	0
1468	200804	2	pot_from_EDF	English	25	15	17/6/2014	13:5	13:15	331749	435780	slight_breeze	more_than_half_cover	no_rain	no_sun	0	0	0	0	1	0
1469	202392	20	pot_from_EDF	English	12	12	25/6/2014	8:55	9:10	526621	162463	slight_breeze	less_than_half_cover	no_rain	sunny_intervals	0	0	0	1	0	0
1470	200804	2	pot_from_EDF	English	25	15	17/6/2014	14:13	14:15	331979	436036	slight_breeze	more_than_half_cover	no_rain	bright_sun	0	0	1	0	0	0
1471	200804	1	pot_from_EDF	English	25	15	17/6/2014	14:14	14:15	333174	435777	slight_breeze	more_than_half_cover	no_rain	sunny_intervals	0	0	1	1	1	0
1472	200804	1	pot_from_EDF	English	25	15	17/6/2014	10:40	10:50	331575	436225	no_wind	more_than_half_cover	no_rain	sunny_intervals	0	0	1	1	1	0
1473	200804	1	pot_from_EDF	English	25	15	19/6/2014	12:50	13:0	331029	434478	no_wind	more_than_half_cover	no_rain	no_sun	0	1	0	1	1	0
1474	200804	1	pot_from_EDF	English	25	15	23/6/2014	14:35	14:45	333181	436277	slight_breeze	no_cloud	no_rain	bright_sun	0	0	0	0	2	0
1475	200804	1	pot_from_EDF	English	25	15	23/6/2014	14:35	14:45	332701	435938	slight_breeze	less_than_half_cover	no_rain	bright_sun	0	0	0	0	0	0
1476	227523	26	patch_in_ground	English	21	50	3/7/2014	11:45	11:50	247754	55880	no_wind	less_than_half_cover	no_rain	sunny_intervals	1	0	2	0	0	0
1477	184410	2	pot_from_EDF	English	40	40	27/6/2014	12:45	12:55	472854	287625	slight_breeze	complete_cover	light_rain	no_sun	0	1	0	1	0	0
1478	184410	2	pot_from_EDF	English	40	40	27/6/2014	12:45	12:55	472851	287624	slight_breeze	complete_cover	light_rain	no_sun	0	1	0	1	0	0
1479	184410	2	pot_from_EDF	English	40	40	27/6/2014	12:30	12:40	472851	287624	slight_breeze	more_than_half_cover	no_rain	sunny_intervals	0	1	0	1	0	0
1480	229275	5	pot_from_EDF	English	120	120	3/7/2014	12:40	12:50	561666	265801	slight_breeze	more_than_half_cover	no_rain	bright_sun	0	0	0	0	0	0
1481	226059	2	pot_from_EDF	English	30	30	25/6/2014	11:15	11:23	484772	146424	no_wind	no_cloud	no_rain	sunny_intervals	2	0	2	0	0	0
1482	229544	2	patch_in_ground	English	100	80	3/7/2014	13:30	13:35	391238	233139	slight_breeze	less_than_half_cover	no_rain	bright_sun	1	0	0	0	0	0
1483	228979	2	pot_from_EDF	English	24	24	3/7/2014	14:37	14:44	526497	185502	slight_breeze	more_than_half_cover	no_rain	bright_sun	1	1	0	0	0	0
1484	228979	2	pot_from_EDF	English	24	24	3/7/2014	14:37	14:44	526494	185495	no_wind	no_cloud	no_rain	bright_sun	2	2	1	0	1	0
1485	228972	3	pot_from_EDF	English	20	20	3/7/2014	14:37	14:44	526435	185497	slight_breeze	less_than_half_cover	no_rain	bright_sun	1	2	0	1	2	1
1486	228979	2	pot_from_EDF	English	30	15	3/7/2014	14:30	14:37	526498	185499	slight_breeze	less_than_half_cover	no_rain	bright_sun	0	0	0	0	0	0
1487	228979	3	pot_from_EDF	English	20	20	3/7/2014	14:37	14:40	526506	185487	windy	less_than_half_cover	no_rain	bright_sun	1	1	0	0	1	1
1488	228979	5	pot_from_EDF	English	20	30	3/7/2014	14:37	14:40	526420	185516	slight_breeze	less_than_half_cover	no_rain	bright_sun	1	2	0	1	2	1
1489	228979	2	own_pot	English	20	20	3/7/2014	14:30	14:37	526494	185522	windy	more_than_half_cover	no_rain	bright_sun	0	0	0	0	0	0
1490	227087	14	pot_from_EDF	English	26	20	26/6/2014	14:45	15:0	558100	138499	slight_breeze	more_than_half_cover	no_rain	sunny_intervals	1	1	0	2	1	0
1491	227087	13	pot_from_EDF	English	26	20	26/6/2014	14:45	15:0	558071	138504	slight_breeze	more_than_half_cover	no_rain	sunny_intervals	1	1	0	2	1	0
1492	227087	13	pot_from_EDF	English	26	20	5/6/2014	15:15	15:25	558046	138488	slight_breeze	less_than_half_cover	no_rain	bright_sun	1	0	2	0	0	0
1493	227087	13	own_pot	English	26	20	5/6/2014	15:15	15:35	558073	138500	slight_breeze	less_than_half_cover	no_rain	bright_sun	1	0	2	0	0	0
1494	228979	2	pot_from_EDF	English	30	20	3/7/2014	15:0	15:7	526388	185519	slight_breeze	less_than_half_cover	no_rain	bright_sun	2	0	0	0	0	1
1495	228979	3	pot_from_EDF	English	20	20	3/7/2014	15:7	15:14	526543	185467	slight_breeze	less_than_half_cover	no_rain	bright_sun	0	1	0	0	0	0
1496	205648	14	pot_from_EDF	English	25	25	3/7/2014	14:45	15:0	425256	532846	slight_breeze	complete_cover	no_rain	no_sun	0	4	5	0	3	0
1497	228979	3	pot_from_EDF	English	30	30	3/7/2014	15:7	15:14	526352	185508	slight_breeze	no_cloud	no_rain	bright_sun	0	1	0	0	0	0
1498	225348	3	own_pot	English	27	32	26/6/2014	16:9	16:14	421847	564338	slight_breeze	more_than_half_cover	no_rain	sunny_intervals	4	2	2	1	0	2
1499	225348	3	pot_from_EDF	English	27	32	26/6/2014	16:14	16:19	421862	564333	no_wind	no_cloud	no_rain	no_sun	0	0	1	0	0	0
1500	225348	3	own_pot	English	27	32	26/6/2014	16:9	16:14	421933	564426	slight_breeze	more_than_half_cover	no_rain	sunny_intervals	0	0	0	0	0	0
1501	225933	2	patch_in_ground	English	150	140	3/7/2014	15:25	15:30	369177	83085	windy	no_cloud	no_rain	bright_sun	1	0	0	0	0	0
1502	225348	3	own_pot	English	27	32	26/6/2014	15:53	15:58	421853	564332	slight_breeze	more_than_half_cover	no_rain	sunny_intervals	0	1	0	0	0	0
1503	225348	3	own_pot	English	27	32	26/6/2014	16:14	16:19	421855	564323	windy	more_than_half_cover	no_rain	sunny_intervals	0	0	0	0	0	0
1504	225348	3	own_pot	English	27	32	26/6/2014	15:53	15:58	421849	564340	slight_breeze	more_than_half_cover	no_rain	sunny_intervals	0	1	1	0	0	0
1505	225348	3	own_pot	English	27	32	26/6/2014	16:3	16:8	421863	564326	slight_breeze	more_than_half_cover	no_rain	sunny_intervals	1	0	1	1	1	0
1506	229330	2	pot_from_EDF	English	50	100	3/7/2014	16:10	16:25	635177	300627	slight_breeze	less_than_half_cover	no_rain	bright_sun	2	1	3	1	1	1
1507	229330	2	pot_from_EDF	English	50	100	3/7/2014	16:10	16:25	635021	300690	slight_breeze	less_than_half_cover	no_rain	bright_sun	2	1	3	1	1	1
1508	229330	3	patch_in_ground	English	100	30	3/7/2014	16:0	16:15	635006	300698	slight_breeze	no_cloud	no_rain	bright_sun	0	0	1	0	0	1
1509	229330	3	patch_in_ground	English	20	100	3/7/2014	16:15	16:30	635005	300704	slight_breeze	less_than_half_cover	no_rain	sunny_intervals	2	1	0	0	3	1
1510	229330	3	patch_in_ground	English	30	100	3/7/2014	16:2	16:17	635002	300690	slight_breeze	less_than_half_cover	no_rain	bright_sun	3	1	3	2	0	3
1511	229123	1	patch_in_ground	English	200	100	2/7/2014	18:0	18:10	522097	231529	slight_breeze	less_than_half_cover	no_rain	sunny_intervals	0	0	1	0	0	1
1512	226038	1	patch_in_ground	English	12	14	3/7/2014	0:0	13:0	638875	168028	slight_breeze	less_than_half_cover	no_rain	bright_sun	1	1	1	1	0	0
1513	0	2	own_pot	English	19	21	1/7/2014	17:30	17:31	310772	667216	slight_breeze	more_than_half_cover	no_rain	sunny_intervals	0	0	0	0	1	0
1514	193194	6	pot_from_EDF	English	18	18	12/6/2014	9:35	9:50	401849	209709	no_wind	more_than_half_cover	no_rain	sunny_intervals	0	0	0	0	0	0
1515	218626	2	patch_in_ground	English	40	50	21/6/2014	12:10	12:20	637511	263811	no_wind	no_cloud	no_rain	bright_sun	1	1	0	0	0	0
1516	218626	2	patch_in_ground	English	70	230	29/6/2014	12:30	12:45	637511	263811	slight_breeze	more_than_half_cover	no_rain	sunny_intervals	0	2	0	0	4	0
1517	218626	3	patch_in_ground	English	70	230	2/7/2014	17:15	17:30	637511	263811	slight_breeze	more_than_half_cover	no_rain	sunny_intervals	3	0	1	0	2	0
1518	202392	20	patch_in_ground	French	30	30	12/6/2014	11:40	11:55	526611	162462	no_wind	less_than_half_cover	no_rain	sunny_intervals	0	0	1	1	1	0
1519	229286	10	own_pot	English	30	20	5/6/2014	16:0	16:10	325445	548174	slight_breeze	more_than_half_cover	no_rain	no_sun	0	1	1	0	0	0
1520	228439	27	own_pot	English	20	20	4/7/2014	9:35	9:40	390516	336371	slight_breeze	more_than_half_cover	no_rain	sunny_intervals	0	0	0	0	0	0
1521	228439	6	own_pot	French	11	11	20/6/2014	9:35	9:45	390565	336444	slight_breeze	less_than_half_cover	no_rain	sunny_intervals	0	0	0	0	0	0
1522	228439	2	patch_in_ground	English	32	55	4/7/2014	9:35	9:45	390536	336400	slight_breeze	less_than_half_cover	no_rain	sunny_intervals	1	0	0	0	0	1
1523	228439	27	patch_in_ground	French	20	20	4/7/2014	10:20	10:25	390516	336371	slight_breeze	less_than_half_cover	no_rain	bright_sun	0	0	0	0	0	0
1524	228439	5	own_pot	French	30	25	20/6/2014	9:35	9:40	390586	336355	slight_breeze	more_than_half_cover	no_rain	sunny_intervals	0	0	0	0	0	0
1525	228439	3	own_pot	French	15	20	4/7/2014	9:35	9:40	390555	336406	no_wind	more_than_half_cover	no_rain	sunny_intervals	1	0	0	0	0	0
1526	228439	3	pot_from_EDF	English	33	32	4/7/2014	9:35	9:40	390717	336321	slight_breeze	less_than_half_cover	no_rain	sunny_intervals	0	0	0	2	0	0
1527	228439	5	pot_from_EDF	English	38	30	20/6/2014	9:35	9:40	390644	336464	no_wind	less_than_half_cover	no_rain	sunny_intervals	0	0	0	0	0	0
1528	228439	5	pot_from_EDF	English	38	30	20/6/2014	9:35	9:40	390867	336272	no_wind	less_than_half_cover	no_rain	sunny_intervals	0	0	0	0	0	0
1529	228439	3	own_pot	French	20	20	30/6/2014	10:20	10:25	390565	336444	slight_breeze	no_cloud	no_rain	bright_sun	0	0	0	0	0	0
1530	228439	30	own_pot	French	30	25	20/6/2014	9:35	9:40	390542	336396	slight_breeze	more_than_half_cover	no_rain	sunny_intervals	0	0	0	0	0	0
1531	228439	5	own_pot	French	25	30	20/6/2014	9:35	9:40	390506	336380	slight_breeze	less_than_half_cover	no_rain	sunny_intervals	0	0	0	0	0	0
1532	228439	6	own_pot	French	18	16	20/6/2014	9:35	9:40	390558	336357	no_wind	less_than_half_cover	no_rain	sunny_intervals	0	0	0	0	0	0
1533	228439	5	pot_from_EDF	English	38	30	20/6/2014	9:40	9:45	390559	336399	no_wind	less_than_half_cover	no_rain	sunny_intervals	0	0	0	0	0	0
1534	228439	4	patch_in_ground	French	15	15	30/6/2014	9:20	9:25	390586	336355	slight_breeze	more_than_half_cover	no_rain	sunny_intervals	0	0	0	0	0	0
1535	228439	3	own_pot	French	15	21	4/7/2014	9:35	9:40	390555	336406	slight_breeze	complete_cover	no_rain	sunny_intervals	0	0	0	0	0	0
1536	228439	5	patch_in_ground	French	25	30	20/6/2014	9:35	9:40	390531	336414	slight_breeze	less_than_half_cover	no_rain	sunny_intervals	0	0	0	0	0	0
1537	228439	6	own_pot	French	100	50	20/6/2014	9:35	9:40	390520	336404	slight_breeze	more_than_half_cover	no_rain	sunny_intervals	0	0	0	0	0	0
1538	228439	5	pot_from_EDF	French	35	32	20/6/2014	12:30	12:35	390608	336352	slight_breeze	less_than_half_cover	no_rain	sunny_intervals	0	0	0	0	0	0
1539	228439	30	pot_from_EDF	French	20	20	20/6/2014	9:35	9:40	390552	336385	slight_breeze	more_than_half_cover	no_rain	sunny_intervals	0	0	0	0	0	0
1540	228439	5	pot_from_EDF	French	30	32	20/6/2014	0:30	12:35	390867	336272	slight_breeze	less_than_half_cover	no_rain	sunny_intervals	0	0	0	0	0	0
1541	228439	5	own_pot	French	25	30	20/6/2014	9:35	9:40	390498	336379	slight_breeze	more_than_half_cover	no_rain	sunny_intervals	0	0	0	0	0	0
1542	228439	4	patch_in_ground	French	15	15	20/6/2014	9:20	9:25	390506	336380	slight_breeze	less_than_half_cover	no_rain	sunny_intervals	0	0	0	0	0	0
1543	228439	6	own_pot	English	30	25	20/6/2014	12:35	12:40	390542	336396	slight_breeze	less_than_half_cover	no_rain	sunny_intervals	0	0	0	0	0	0
1544	228439	3	pot_from_EDF	English	33	32	4/7/2014	9:35	9:40	390717	336321	slight_breeze	less_than_half_cover	no_rain	sunny_intervals	0	0	0	0	0	0
1545	228439	5	own_pot	French	10	16	20/6/2014	9:35	9:40	390497	336393	slight_breeze	less_than_half_cover	no_rain	sunny_intervals	0	0	0	0	0	0
1546	228439	30	pot_from_EDF	French	20	20	4/7/2014	9:35	9:40	390640	336357	slight_breeze	more_than_half_cover	no_rain	sunny_intervals	0	0	0	0	0	0
1547	228430	5	pot_from_EDF	French	30	32	20/6/2014	9:40	9:45	390554	336405	slight_breeze	less_than_half_cover	no_rain	sunny_intervals	0	0	0	0	0	0
1548	228439	2	own_pot	French	33	32	4/7/2014	12:34	12:40	390166	334715	slight_breeze	less_than_half_cover	no_rain	sunny_intervals	0	0	0	0	0	0
1549	228439	2	own_pot	French	16	16	20/6/2014	9:35	9:40	390516	336379	slight_breeze	more_than_half_cover	no_rain	sunny_intervals	0	0	0	0	0	0
1550	228439	4	patch_in_ground	French	15	15	30/6/2014	10:20	10:25	390498	336379	slight_breeze	more_than_half_cover	no_rain	sunny_intervals	0	0	0	0	0	0
1551	228439	30	pot_from_EDF	English	20	20	30/6/2014	10:20	10:25	390520	336363	slight_breeze	less_than_half_cover	no_rain	bright_sun	0	0	0	0	1	0
1552	228439	5	own_pot	English	20	15	30/6/2014	10:25	10:30	390558	336357	slight_breeze	less_than_half_cover	no_rain	sunny_intervals	0	0	0	0	0	0
1553	228439	30	own_pot	English	30	25	30/6/2014	10:20	22:25	390542	336396	slight_breeze	less_than_half_cover	no_rain	bright_sun	0	0	0	0	0	0
1554	228439	5	pot_from_EDF	English	24	32	20/6/2014	9:17	9:22	390867	336272	slight_breeze	more_than_half_cover	no_rain	sunny_intervals	0	0	0	0	1	0
1555	228439	5	pot_from_EDF	English	24	32	30/6/2014	9:17	9:22	390608	336352	slight_breeze	more_than_half_cover	no_rain	sunny_intervals	0	0	0	0	1	0
1556	228439	27	patch_in_ground	French	15	30	4/7/2014	21:35	21:40	390522	336394	slight_breeze	more_than_half_cover	no_rain	sunny_intervals	0	0	0	1	0	0
1557	228439	5	own_pot	French	10	16	30/6/2014	10:20	10:25	390589	336332	slight_breeze	less_than_half_cover	no_rain	bright_sun	0	0	0	0	0	0
1558	228439	4	patch_in_ground	French	15	15	30/6/2014	9:20	9:25	390574	336319	slight_breeze	less_than_half_cover	no_rain	sunny_intervals	0	0	0	0	0	0
1559	228439	2	own_pot	French	20	20	4/7/2014	9:35	9:40	390171	334711	slight_breeze	less_than_half_cover	no_rain	sunny_intervals	0	0	0	0	0	0
1560	228439	27	patch_in_ground	English	15	25	4/7/2014	21:35	21:40	390522	336394	slight_breeze	more_than_half_cover	no_rain	sunny_intervals	0	0	0	1	0	0
1561	228439	2	own_pot	French	29	30	4/7/2014	12:45	12:55	390166	334715	slight_breeze	less_than_half_cover	no_rain	bright_sun	0	0	0	0	0	0
1562	228439	5	pot_from_EDF	French	30	38	4/7/2014	9:17	9:22	390676	336353	slight_breeze	less_than_half_cover	no_rain	sunny_intervals	0	0	0	0	1	0
1563	228439	1	own_pot	French	15	23	20/6/2014	9:40	9:45	390626	336353	no_wind	no_cloud	no_rain	bright_sun	0	0	0	0	0	0
1564	228439	7	own_pot	English	30	30	30/6/2014	10:20	10:25	390526	336406	slight_breeze	less_than_half_cover	no_rain	sunny_intervals	0	0	0	0	0	0
1565	228439	2	pot_from_EDF	French	20	20	20/6/2014	12:35	12:42	390165	334717	slight_breeze	no_cloud	no_rain	sunny_intervals	0	0	0	0	0	0
1566	228439	2	own_pot	French	30	32	4/7/2014	9:35	9:40	390160	334712	slight_breeze	less_than_half_cover	no_rain	sunny_intervals	0	0	0	0	0	0
1567	228439	2	own_pot	French	20	20	30/6/2014	12:3	12:20	390166	334715	slight_breeze	more_than_half_cover	no_rain	sunny_intervals	1	0	1	0	2	0
1568	228439	2	pot_from_EDF	French	20	20	20/6/2014	12:45	12:55	390702	336369	slight_breeze	no_cloud	no_rain	sunny_intervals	0	0	1	1	0	0
1569	228439	2	pot_from_EDF	French	10	10	30/6/2014	10:15	10:20	390612	336368	slight_breeze	more_than_half_cover	no_rain	no_sun	0	0	0	0	0	0
1570	215399	4	pot_from_EDF	English	20	20	4/7/2014	9:5	9:10	375938	100115	slight_breeze	less_than_half_cover	no_rain	sunny_intervals	1	1	1	0	0	0
1571	215399	1	patch_in_ground	English	13	13	2/7/2014	18:0	18:5	376236	99634	no_wind	less_than_half_cover	no_rain	bright_sun	1	0	0	0	0	0
1572	228439	6	pot_from_EDF	French	35	35	27/6/2014	9:25	9:30	390037	334776	no_wind	less_than_half_cover	no_rain	sunny_intervals	0	0	0	0	0	0
1573	228439	6	pot_from_EDF	English	30	30	27/6/2014	9:26	9:31	390035	334749	no_wind	less_than_half_cover	no_rain	sunny_intervals	0	0	0	0	0	0
1574	228439	6	pot_from_EDF	French	45	31	27/6/2014	9:25	9:30	390051	334736	no_wind	less_than_half_cover	no_rain	sunny_intervals	0	0	0	0	0	0
1575	228439	6	pot_from_EDF	English	30	30	27/6/2014	9:25	9:30	390038	334754	no_wind	less_than_half_cover	no_rain	sunny_intervals	0	0	0	0	0	0
1576	228439	6	own_pot	French	15	35	27/6/2014	9:25	9:30	390052	334733	no_wind	less_than_half_cover	no_rain	sunny_intervals	0	0	0	0	0	0
1577	228439	6	own_pot	French	15	35	27/6/2014	9:25	9:30	390053	334739	no_wind	less_than_half_cover	no_rain	sunny_intervals	0	0	0	0	0	0
1578	228439	4	own_pot	English	50	100	27/6/2014	9:25	9:30	390057	334724	no_wind	less_than_half_cover	no_rain	sunny_intervals	0	0	0	0	0	0
1579	228439	6	pot_from_EDF	French	35	35	27/6/2014	9:25	9:30	390038	334742	no_wind	less_than_half_cover	no_rain	sunny_intervals	0	0	0	0	0	0
1580	228439	7	own_pot	French	30	30	27/6/2014	9:25	9:30	390064	334726	no_wind	less_than_half_cover	no_rain	sunny_intervals	0	0	0	0	0	0
1581	228439	6	patch_in_ground	English	50	100	27/6/2014	9:25	9:30	390066	334749	no_wind	less_than_half_cover	no_rain	sunny_intervals	0	0	0	0	0	0
1582	228439	6	own_pot	French	40	31	27/6/2014	9:25	9:30	390054	334725	no_wind	less_than_half_cover	no_rain	sunny_intervals	0	0	0	0	0	0
1583	228439	6	own_pot	French	30	30	27/6/2014	9:25	9:30	390053	334730	no_wind	less_than_half_cover	no_rain	sunny_intervals	0	0	0	0	0	0
1584	228439	6	own_pot	French	20	20	27/6/2014	9:25	9:30	390027	334737	no_wind	less_than_half_cover	no_rain	sunny_intervals	0	0	0	0	0	0
1585	228439	6	own_pot	English	100	30	27/6/2014	9:25	9:30	390051	334724	no_wind	less_than_half_cover	no_rain	sunny_intervals	0	0	0	0	0	0
1586	228439	6	pot_from_EDF	French	35	35	4/7/2014	9:25	9:30	390037	334776	slight_breeze	more_than_half_cover	no_rain	sunny_intervals	0	0	0	0	0	0
1587	228439	6	pot_from_EDF	French	33	31	27/6/2014	9:25	9:30	390102	334715	no_wind	less_than_half_cover	no_rain	sunny_intervals	0	0	0	0	0	0
1588	228439	7	pot_from_EDF	English	45	55	27/6/2014	9:25	9:30	390038	334755	no_wind	less_than_half_cover	no_rain	sunny_intervals	0	0	0	0	0	0
1589	228439	6	pot_from_EDF	French	29	30	27/6/2014	9:25	9:30	390116	334708	no_wind	less_than_half_cover	no_rain	sunny_intervals	0	0	0	0	0	0
1590	228439	6	pot_from_EDF	French	29	30	27/6/2014	9:25	9:30	389985	334771	no_wind	less_than_half_cover	no_rain	sunny_intervals	0	0	0	0	0	0
1591	228439	7	pot_from_EDF	English	45	55	4/7/2014	9:25	9:30	390074	334761	no_wind	less_than_half_cover	no_rain	sunny_intervals	0	0	0	0	0	0
1592	228439	7	pot_from_EDF	English	45	55	27/6/2014	9:25	9:30	390065	334748	no_wind	more_than_half_cover	no_rain	sunny_intervals	0	0	0	0	0	0
1593	228439	7	pot_from_EDF	English	45	55	4/7/2014	9:25	9:30	390037	334759	no_wind	less_than_half_cover	no_rain	sunny_intervals	0	0	0	0	0	0
1594	228439	5	own_pot	English	38	16	27/6/2014	9:25	9:30	390039	334741	no_wind	less_than_half_cover	no_rain	sunny_intervals	0	0	0	0	0	0
1595	228439	6	own_pot	French	30	31	27/6/2014	9:25	9:30	390043	334733	no_wind	less_than_half_cover	no_rain	sunny_intervals	0	0	0	0	0	0
1596	228439	6	own_pot	French	20	20	27/6/2014	9:25	9:30	390123	334710	no_wind	less_than_half_cover	no_rain	sunny_intervals	0	0	0	0	0	0
1597	228439	6	own_pot	French	30	31	27/6/2014	9:25	9:30	390045	334737	no_wind	less_than_half_cover	no_rain	sunny_intervals	0	0	0	0	0	0
1598	228439	6	pot_from_EDF	English	30	30	4/7/2014	9:26	9:31	390035	334749	windy	more_than_half_cover	no_rain	sunny_intervals	0	0	0	0	0	0
1599	228439	6	own_pot	French	40	31	27/6/2014	9:25	9:30	390054	334725	slight_breeze	more_than_half_cover	no_rain	sunny_intervals	0	0	0	0	0	0
1600	228439	6	pot_from_EDF	English	30	30	4/7/2014	9:26	9:31	390038	334754	windy	more_than_half_cover	no_rain	sunny_intervals	0	0	0	0	0	0
1601	228439	6	own_pot	French	20	20	4/7/2014	9:25	9:30	390027	334737	slight_breeze	complete_cover	no_rain	sunny_intervals	0	0	0	0	0	0
1602	228439	7	pot_from_EDF	English	45	55	4/7/2014	9:25	9:30	390074	334761	windy	more_than_half_cover	no_rain	sunny_intervals	0	0	0	0	0	0
1603	228439	7	pot_from_EDF	English	45	55	4/7/2014	9:26	9:31	390065	334748	windy	more_than_half_cover	no_rain	sunny_intervals	0	0	0	0	0	0
1604	228439	7	pot_from_EDF	English	45	55	4/7/2014	9:25	9:30	390038	334755	windy	more_than_half_cover	no_rain	sunny_intervals	0	0	0	0	0	0
1605	228439	6	patch_in_ground	English	50	100	4/7/2014	9:25	9:30	390066	334749	slight_breeze	less_than_half_cover	no_rain	sunny_intervals	0	0	0	0	0	0
1606	228439	6	pot_from_EDF	French	35	35	4/7/2014	9:25	9:30	390038	334742	slight_breeze	less_than_half_cover	no_rain	sunny_intervals	0	0	0	0	0	0
1607	228439	4	own_pot	English	50	100	4/7/2014	9:25	9:30	390057	334724	slight_breeze	more_than_half_cover	no_rain	sunny_intervals	0	0	0	0	0	0
1608	228439	6	own_pot	French	15	35	4/7/2014	9:25	9:30	390052	334733	slight_breeze	more_than_half_cover	no_rain	sunny_intervals	0	0	0	0	0	0
1609	228439	6	pot_from_EDF	French	33	31	4/7/2014	9:25	9:30	390102	334715	slight_breeze	less_than_half_cover	no_rain	sunny_intervals	0	0	0	0	0	0
1610	228439	7	pot_from_EDF	English	45	55	27/6/2014	9:25	9:30	390047	334730	no_wind	less_than_half_cover	no_rain	sunny_intervals	0	0	0	0	0	0
1611	228439	6	own_pot	French	15	35	4/7/2014	9:25	9:30	390047	334740	slight_breeze	less_than_half_cover	no_rain	sunny_intervals	0	0	0	0	0	0
1612	228439	7	pot_from_EDF	English	45	55	4/7/2014	9:25	9:30	390046	334739	windy	more_than_half_cover	no_rain	sunny_intervals	0	0	0	0	0	0
1613	228439	6	pot_from_EDF	French	29	31	4/7/2014	9:20	9:25	390116	334708	slight_breeze	less_than_half_cover	no_rain	sunny_intervals	0	0	0	0	0	0
1614	228439	6	pot_from_EDF	French	29	31	4/7/2014	9:20	9:25	390055	334724	slight_breeze	less_than_half_cover	no_rain	sunny_intervals	0	0	0	0	0	0
1615	228439	6	own_pot	French	20	20	4/7/2014	9:25	9:30	390123	334710	slight_breeze	more_than_half_cover	no_rain	no_sun	0	0	0	0	0	0
1616	228439	6	own_pot	French	30	31	4/7/2014	9:20	9:25	390043	334733	slight_breeze	more_than_half_cover	no_rain	sunny_intervals	0	0	0	0	0	0
1617	228439	6	own_pot	French	30	30	4/7/2014	9:25	9:30	390053	334730	no_wind	less_than_half_cover	no_rain	sunny_intervals	0	0	0	0	0	0
1618	228439	6	own_pot	English	100	30	27/6/2014	9:25	9:30	390096	334723	slight_breeze	more_than_half_cover	no_rain	sunny_intervals	0	0	0	0	0	0
1619	228439	6	pot_from_EDF	French	45	31	4/7/2014	9:25	9:30	390047	334726	slight_breeze	more_than_half_cover	no_rain	sunny_intervals	0	0	0	0	0	0
1620	228439	6	own_pot	French	40	35	4/7/2014	9:20	9:25	390050	334761	slight_breeze	more_than_half_cover	no_rain	sunny_intervals	0	0	0	0	0	0
1621	0	2	pot_from_EDF	English	30	30	4/7/2014	10:15	10:25	546817	186337	slight_breeze	less_than_half_cover	no_rain	sunny_intervals	1	0	0	0	0	0
1622	205648	12	pot_from_EDF	English	25	25	4/7/2014	11:30	11:45	425199	532977	windy	complete_cover	no_rain	no_sun	1	8	7	0	8	0
1623	207722	1	pot_from_EDF	English	50	100	15/6/2014	12:30	12:35	562526	143168	no_wind	less_than_half_cover	no_rain	bright_sun	1	0	0	0	0	0
1624	0	4	pot_from_EDF	English	30	30	4/7/2014	11:45	11:55	546827	186420	windy	less_than_half_cover	no_rain	bright_sun	0	0	0	0	0	0
1625	228621	7	patch_in_ground	English	30	100	2/7/2014	12:2	12:7	499336	273088	no_wind	no_cloud	no_rain	bright_sun	0	0	2	0	1	0
1626	218626	4	patch_in_ground	English	100	100	4/7/2014	11:50	11:59	638013	263613	slight_breeze	less_than_half_cover	no_rain	bright_sun	0	0	0	0	0	0
1627	226059	2	pot_from_EDF	English	30	30	26/6/2014	12:50	12:55	484838	146390	slight_breeze	less_than_half_cover	no_rain	bright_sun	1	0	0	0	0	0
1628	226059	2	pot_from_EDF	English	30	30	26/6/2014	14:0	14:5	484849	146381	slight_breeze	less_than_half_cover	no_rain	sunny_intervals	2	1	0	0	0	0
1629	226059	2	pot_from_EDF	English	30	30	26/6/2014	12:0	12:5	484830	146388	slight_breeze	no_cloud	no_rain	bright_sun	1	3	2	1	3	4
1630	226059	2	pot_from_EDF	English	30	30	26/6/2014	12:20	12:28	484842	146385	slight_breeze	less_than_half_cover	no_rain	sunny_intervals	1	3	2	1	3	4
1631	226059	2	pot_from_EDF	English	30	30	26/6/2014	12:5	12:10	484861	146363	windy	less_than_half_cover	no_rain	bright_sun	2	2	1	2	2	2
1632	226059	2	pot_from_EDF	English	30	30	26/6/2014	12:0	12:5	484840	146383	windy	less_than_half_cover	no_rain	sunny_intervals	2	2	1	2	2	2
1633	226059	2	pot_from_EDF	English	30	30	26/6/2014	12:0	12:5	484845	146387	windy	less_than_half_cover	no_rain	sunny_intervals	3	3	0	3	3	3
1634	226059	2	pot_from_EDF	English	30	30	20/6/2014	14:0	14:5	484840	146371	no_wind	no_cloud	no_rain	bright_sun	1	1	2	2	1	4
1635	226059	2	pot_from_EDF	English	30	30	22/6/2014	12:0	12:5	484840	146371	slight_breeze	less_than_half_cover	no_rain	sunny_intervals	1	1	2	2	1	4
1636	226059	2	pot_from_EDF	English	30	30	24/6/2014	12:0	12:5	484843	146393	slight_breeze	less_than_half_cover	no_rain	bright_sun	2	2	1	3	2	3
1637	226059	2	pot_from_EDF	English	30	30	25/6/2014	13:0	13:5	484848	146390	slight_breeze	less_than_half_cover	no_rain	sunny_intervals	3	3	2	4	3	4
1638	226059	2	pot_from_EDF	English	30	30	20/6/2014	12:5	12:10	484846	146394	no_wind	no_cloud	no_rain	bright_sun	2	4	1	3	2	2
1639	226059	2	pot_from_EDF	English	30	30	21/6/2014	22:35	22:40	484839	146393	slight_breeze	less_than_half_cover	no_rain	sunny_intervals	3	1	2	2	3	1
1640	211793	1	pot_from_EDF	English	150	300	4/6/2014	16:0	18:0	585312	206665	no_wind	less_than_half_cover	no_rain	bright_sun	1	0	0	0	1	0
1641	217243	2	patch_in_ground	English	100	100	4/7/2014	7:30	7:45	620444	255440	slight_breeze	less_than_half_cover	no_rain	bright_sun	0	3	3	0	12	0
1642	211793	1	pot_from_EDF	English	150	300	4/6/2014	13:0	13:10	585291	206679	windy	more_than_half_cover	no_rain	sunny_intervals	0	1	1	0	1	1
1643	211793	1	pot_from_EDF	English	150	300	4/6/2014	13:0	13:10	585291	206679	no_wind	complete_cover	no_rain	no_sun	3	0	0	0	0	0
1644	211793	1	pot_from_EDF	English	150	300	4/6/2014	13:0	13:10	585291	206679	no_wind	less_than_half_cover	no_rain	bright_sun	1	1	0	1	0	0
1645	211793	1	pot_from_EDF	English	150	300	4/6/2014	13:0	13:10	585291	206679	slight_breeze	more_than_half_cover	no_rain	sunny_intervals	1	1	0	1	1	0
1646	229596	7	pot_from_EDF	English	15	40	4/7/2014	13:50	14:0	445465	340508	slight_breeze	complete_cover	no_rain	sunny_intervals	0	0	0	0	0	0
1647	217243	3	patch_in_ground	English	90	100	27/6/2014	19:25	19:30	620423	255414	slight_breeze	less_than_half_cover	no_rain	no_sun	1	1	1	7	2	1
1648	201929	4	pot_from_EDF	English	25	30	4/7/2014	13:52	13:58	504239	206737	slight_breeze	less_than_half_cover	no_rain	bright_sun	1	0	0	0	1	0
1649	217243	2	pot_from_EDF	English	40	40	20/6/2014	14:5	14:10	620425	255442	slight_breeze	less_than_half_cover	no_rain	sunny_intervals	0	1	2	0	0	2
1650	217243	2	pot_from_EDF	English	28	30	3/6/2014	14:10	14:15	620425	255442	slight_breeze	less_than_half_cover	no_rain	bright_sun	2	2	0	0	2	2
1651	201929	4	pot_from_EDF	English	27	27	4/7/2014	14:26	14:32	504263	206758	slight_breeze	less_than_half_cover	no_rain	bright_sun	0	1	0	1	0	0
1652	229053	2	own_pot	French	15	30	4/7/2014	12:45	12:50	515755	173473	slight_breeze	less_than_half_cover	no_rain	bright_sun	0	0	0	0	2	0
1653	213276	6	pot_from_EDF	English	100	100	4/7/2014	12:40	13:0	421741	337752	slight_breeze	more_than_half_cover	no_rain	sunny_intervals	0	0	1	0	3	0
1654	213276	1	patch_in_ground	English	100	100	4/7/2014	16:8	16:13	422404	338839	slight_breeze	complete_cover	light_rain	sunny_intervals	0	0	1	0	0	0
1655	205638	1	patch_in_ground	English	505	20	4/7/2014	9:20	9:25	521964	175576	windy	complete_cover	no_rain	no_sun	1	0	2	2	1	0
1656	205638	1	patch_in_ground	English	505	20	4/7/2014	14:15	14:20	521959	175550	slight_breeze	no_cloud	no_rain	bright_sun	1	0	2	2	1	0
1657	205638	1	patch_in_ground	English	505	20	4/7/2014	16:30	16:35	521999	175518	no_wind	no_cloud	no_rain	bright_sun	1	0	2	2	1	0
1658	218626	1	patch_in_ground	English	30	50	3/7/2014	16:0	16:15	637965	261713	no_wind	less_than_half_cover	no_rain	bright_sun	2	0	0	0	0	0
1659	0	2	patch_in_ground	English	50	65	2/7/2014	15:40	15:50	546974	185677	slight_breeze	more_than_half_cover	no_rain	sunny_intervals	0	0	7	3	0	1
1660	0	2	patch_in_ground	English	15	20	4/7/2014	8:45	8:50	546927	185906	windy	less_than_half_cover	no_rain	bright_sun	0	0	1	0	0	0
1661	213260	1	pot_from_EDF	English	15	15	4/7/2014	12:45	12:50	546840	186392	windy	no_cloud	no_rain	bright_sun	0	0	1	0	0	0
1662	0	6	patch_in_ground	English	40	30	4/7/2014	14:0	14:10	535755	172299	slight_breeze	less_than_half_cover	no_rain	bright_sun	1	0	2	0	0	0
1663	202392	20	patch_in_ground	French	30	30	12/6/2014	11:40	11:55	528360	150048	no_wind	less_than_half_cover	no_rain	sunny_intervals	0	0	1	1	1	0
1664	202392	20	pot_from_EDF	English	12	12	19/6/2014	10:55	11:10	532262	180544	slight_breeze	more_than_half_cover	no_rain	bright_sun	0	0	0	0	0	1
1665	202392	20	patch_in_ground	French	30	30	25/6/2014	8:55	9:10	532262	180544	slight_breeze	less_than_half_cover	no_rain	sunny_intervals	0	0	0	1	0	1
1666	205638	1	patch_in_ground	English	25	25	5/7/2014	18:15	19:0	521753	176732	slight_breeze	less_than_half_cover	no_rain	bright_sun	1	0	1	1	0	0
1667	205638	1	patch_in_ground	English	51	103	14/6/2014	12:0	12:20	528004	177237	no_wind	less_than_half_cover	no_rain	sunny_intervals	0	1	0	0	1	0
1668	205638	1	patch_in_ground	English	30	30	15/6/2014	13:5	13:47	521800	176419	slight_breeze	more_than_half_cover	light_rain	sunny_intervals	1	0	1	1	0	1
1669	202392	20	pot_from_EDF	English	12	12	19/6/2014	10:55	11:10	526615	162451	slight_breeze	more_than_half_cover	no_rain	bright_sun	0	0	0	0	0	1
1670	222937	2	patch_in_ground	English	80	400	5/7/2014	12:0	12:7	395745	221500	slight_breeze	complete_cover	light_rain	no_sun	0	0	0	0	0	1
1671	202392	20	pot_from_EDF	English	12	12	25/6/2014	8:55	9:10	526615	162451	slight_breeze	less_than_half_cover	no_rain	sunny_intervals	0	0	0	1	0	0
1672	194680	2	patch_in_ground	English	150	150	5/7/2014	15:15	15:30	325201	674901	slight_breeze	complete_cover	no_rain	no_sun	1	0	4	0	6	0
1673	205638	1	patch_in_ground	English	250	200	26/6/2014	0:30	13:0	522027	176423	slight_breeze	less_than_half_cover	no_rain	sunny_intervals	2	0	4	2	0	1
1674	213276	2	patch_in_ground	English	50	20	5/7/2014	18:13	18:26	424050	337892	no_wind	less_than_half_cover	no_rain	sunny_intervals	0	0	2	1	0	0
1675	205638	2	patch_in_ground	English	600	100	15/6/2014	1:50	2:0	516951	174049	no_wind	complete_cover	no_rain	no_sun	0	0	1	1	0	1
1676	205638	2	patch_in_ground	English	600	100	16/6/2014	3:20	3:25	516951	174049	slight_breeze	complete_cover	no_rain	no_sun	0	1	2	1	0	1
1677	205638	2	patch_in_ground	English	600	100	17/6/2014	19:25	19:30	516951	174049	no_wind	complete_cover	no_rain	no_sun	0	0	2	0	0	0
1678	0	1	patch_in_ground	English	30	850	6/7/2014	12:18	12:28	338741	411702	slight_breeze	less_than_half_cover	no_rain	sunny_intervals	0	0	9	0	0	0
1679	0	2	patch_in_ground	English	50	100	6/7/2014	12:25	13:0	461929	457273	no_wind	more_than_half_cover	no_rain	sunny_intervals	2	1	5	0	1	0
1680	213276	3	patch_in_ground	English	100	100	6/7/2014	13:5	13:15	422484	339667	slight_breeze	more_than_half_cover	no_rain	sunny_intervals	0	2	0	0	1	0
1681	0	1	patch_in_ground	English	30	850	6/7/2014	13:42	13:50	338750	411654	slight_breeze	less_than_half_cover	no_rain	sunny_intervals	0	0	4	0	0	1
1682	189098	3	patch_in_ground	English	150	450	6/7/2014	13:13	13:43	415466	132442	slight_breeze	more_than_half_cover	no_rain	sunny_intervals	5	1	1	0	1	1
1683	224458	1	patch_in_ground	English	55	75	6/7/2014	14:10	14:15	578597	147296	slight_breeze	more_than_half_cover	no_rain	sunny_intervals	0	2	2	0	0	0
1684	225588	1	patch_in_ground	English	40	60	4/6/2014	11:16	11:26	509084	195402	slight_breeze	more_than_half_cover	no_rain	bright_sun	0	0	2	0	0	0
1685	205638	1	patch_in_ground	English	35	21	6/7/2014	14:0	14:5	520792	175939	no_wind	less_than_half_cover	no_rain	sunny_intervals	1	0	1	0	0	1
1686	228618	9	pot_from_EDF	English	56	48	3/7/2014	11:30	11:40	535811	172262	no_wind	no_cloud	no_rain	bright_sun	0	0	0	0	0	0
1687	191698	2	patch_in_ground	English	50	150	6/7/2014	9:30	9:35	367442	118972	slight_breeze	more_than_half_cover	no_rain	sunny_intervals	0	0	0	0	3	0
1688	202392	20	own_pot	French	30	30	12/6/2014	11:40	11:55	526623	162451	no_wind	less_than_half_cover	no_rain	sunny_intervals	0	0	1	1	1	0
1689	202392	20	pot_from_EDF	English	12	12	19/6/2014	10:55	11:10	526624	162455	no_wind	more_than_half_cover	no_rain	bright_sun	0	0	0	0	0	1
1690	202392	20	own_pot	French	30	30	26/6/2014	8:55	9:10	526625	162450	slight_breeze	less_than_half_cover	no_rain	bright_sun	0	0	0	1	0	0
1691	205638	1	patch_in_ground	English	18	10	14/6/2014	10:40	10:45	520413	175118	slight_breeze	less_than_half_cover	no_rain	sunny_intervals	0	0	0	0	0	0
1692	205638	1	patch_in_ground	English	18	10	15/6/2014	11:30	11:35	520413	175118	no_wind	more_than_half_cover	light_rain	sunny_intervals	0	0	0	0	0	0
1693	205638	1	patch_in_ground	English	18	10	26/6/2014	11:5	11:10	520413	175118	windy	no_cloud	no_rain	bright_sun	0	0	0	0	0	0
1694	189098	2	patch_in_ground	English	100	200	6/7/2014	18:45	18:55	415269	130814	windy	less_than_half_cover	light_rain	sunny_intervals	1	0	1	0	0	0
1695	189098	27	patch_in_ground	English	999	200	3/7/2014	10:0	10:15	415914	132063	slight_breeze	more_than_half_cover	no_rain	sunny_intervals	0	0	0	1	1	0
1696	202392	20	patch_in_ground	French	30	30	12/6/2014	11:40	11:55	526641	162472	no_wind	less_than_half_cover	no_rain	sunny_intervals	0	0	1	1	1	0
1697	205638	1	patch_in_ground	French	15	100	6/7/2014	11:30	11:55	518477	175172	slight_breeze	more_than_half_cover	no_rain	sunny_intervals	2	1	4	0	0	0
1698	202392	20	pot_from_EDF	English	12	12	19/6/2014	10:55	11:10	526641	162472	no_wind	less_than_half_cover	no_rain	bright_sun	0	0	0	0	0	1
1699	208835	1	patch_in_ground	English	30	40	6/7/2014	20:0	20:5	474086	427954	no_wind	less_than_half_cover	no_rain	bright_sun	0	2	0	0	0	2
1700	205638	3	patch_in_ground	English	200	100	6/7/2014	11:0	11:30	517795	151254	slight_breeze	less_than_half_cover	no_rain	sunny_intervals	3	19	24	2	0	0
1701	205638	3	patch_in_ground	English	60	30	8/6/2014	10:0	10:30	517935	174424	slight_breeze	more_than_half_cover	light_rain	no_sun	0	6	10	1	0	0
1702	205638	2	patch_in_ground	English	60	30	8/6/2014	15:0	15:15	517935	174424	slight_breeze	less_than_half_cover	no_rain	sunny_intervals	0	4	6	0	0	0
1703	220650	2	patch_in_ground	English	90	120	6/7/2014	8:0	8:15	383054	345459	slight_breeze	less_than_half_cover	no_rain	sunny_intervals	0	0	0	1	2	0
1704	205638	1	patch_in_ground	English	35	40	28/6/2014	5:15	5:30	518008	174178	slight_breeze	more_than_half_cover	no_rain	sunny_intervals	2	0	1	1	0	1
1705	221102	2	own_pot	French	50	50	7/7/2014	13:15	13:30	441621	315834	slight_breeze	less_than_half_cover	no_rain	bright_sun	2	0	0	0	0	0
1706	224008	3	pot_from_EDF	English	25	25	4/7/2014	10:50	11:5	506069	464284	slight_breeze	complete_cover	no_rain	no_sun	1	4	2	0	2	0
1707	218867	6	pot_from_EDF	English	30	250	7/7/2014	14:50	15:10	460191	101801	no_wind	less_than_half_cover	no_rain	sunny_intervals	0	0	0	0	0	0
1708	197850	4	pot_from_EDF	English	30	30	7/7/2014	10:5	10:20	549274	175610	slight_breeze	less_than_half_cover	no_rain	sunny_intervals	0	1	0	0	0	0
1709	227094	8	pot_from_EDF	English	20	25	23/6/2014	10:41	10:51	581482	196885	slight_breeze	more_than_half_cover	no_rain	sunny_intervals	1	1	1	0	1	1
1710	227094	2	pot_from_EDF	English	20	25	25/6/2014	13:5	13:10	581482	196885	slight_breeze	less_than_half_cover	no_rain	sunny_intervals	1	3	0	1	2	1
1711	217120	2	patch_in_ground	English	100	90	6/7/2014	16:25	16:45	375235	162242	slight_breeze	no_cloud	no_rain	bright_sun	1	1	0	0	0	0
1712	227094	2	pot_from_EDF	English	20	25	26/6/2014	10:30	10:37	581482	196885	slight_breeze	more_than_half_cover	no_rain	sunny_intervals	2	2	2	0	4	1
1713	227094	2	pot_from_EDF	English	20	25	1/7/2014	10:30	10:40	581482	196885	slight_breeze	no_cloud	no_rain	bright_sun	1	0	0	0	2	1
1714	186726	3	patch_in_ground	English	30	90	23/6/2014	12:53	13:3	589695	162856	slight_breeze	more_than_half_cover	no_rain	sunny_intervals	0	0	0	1	0	1
1715	186726	3	patch_in_ground	English	60	90	30/6/2014	12:45	12:55	589694	162855	slight_breeze	more_than_half_cover	no_rain	sunny_intervals	6	2	30	3	0	0
1716	186726	2	patch_in_ground	English	60	60	23/6/2014	12:53	13:3	589721	162870	slight_breeze	more_than_half_cover	no_rain	sunny_intervals	3	0	1	1	2	0
1717	186726	2	pot_from_EDF	English	30	30	7/7/2014	12:45	12:55	589693	162852	slight_breeze	less_than_half_cover	no_rain	sunny_intervals	0	3	3	2	0	0
1718	186726	6	patch_in_ground	English	60	90	23/6/2014	12:43	12:53	589689	162882	slight_breeze	more_than_half_cover	no_rain	bright_sun	3	0	1	1	0	0
1719	186726	2	patch_in_ground	English	30	90	7/7/2014	0:45	0:55	589669	162877	no_wind	less_than_half_cover	no_rain	sunny_intervals	5	0	3	0	0	0
1720	186726	1	patch_in_ground	English	30	60	1/7/2014	15:50	16:0	589886	162345	slight_breeze	less_than_half_cover	no_rain	bright_sun	0	4	17	0	0	0
1721	186726	3	patch_in_ground	English	60	90	7/7/2014	12:50	13:0	589694	162855	slight_breeze	more_than_half_cover	no_rain	sunny_intervals	2	0	19	2	1	2
1722	229240	1	own_pot	English	196	300	28/6/2014	1:5	1:20	527326	362428	slight_breeze	more_than_half_cover	no_rain	sunny_intervals	1	0	2	4	0	0
1723	191698	6	pot_from_EDF	English	42	42	24/6/2014	13:15	13:35	367819	118612	slight_breeze	more_than_half_cover	no_rain	bright_sun	0	0	0	0	0	0
1724	185758	20	pot_from_EDF	English	30	30	7/7/2014	13:30	13:35	343608	108816	no_wind	more_than_half_cover	no_rain	no_sun	1	0	0	0	0	0
1725	191698	6	pot_from_EDF	English	35	45	24/6/2014	14:20	14:28	367749	118823	windy	more_than_half_cover	no_rain	sunny_intervals	0	0	0	1	0	0
1726	228621	21	patch_in_ground	English	40	100	7/7/2014	13:32	13:37	499327	273059	slight_breeze	more_than_half_cover	no_rain	sunny_intervals	4	1	3	1	0	0
1727	191698	5	pot_from_EDF	English	50	41	24/6/2014	13:55	14:0	367783	118806	no_wind	more_than_half_cover	no_rain	bright_sun	0	0	0	1	0	0
1728	191698	5	pot_from_EDF	English	50	41	24/6/2014	13:55	14:0	367759	118867	no_wind	more_than_half_cover	no_rain	bright_sun	0	0	0	0	0	0
1729	0	7	pot_from_EDF	English	30	30	1/7/2014	14:15	14:25	367764	118822	windy	more_than_half_cover	no_rain	sunny_intervals	0	0	0	0	0	0
1730	216976	5	pot_from_EDF	English	30	30	7/7/2014	10:27	10:50	408364	276816	slight_breeze	more_than_half_cover	no_rain	sunny_intervals	0	0	13	1	8	5
1731	191698	6	pot_from_EDF	English	42	42	24/6/2014	14:20	14:25	367684	118892	slight_breeze	more_than_half_cover	no_rain	bright_sun	0	0	0	0	0	0
1732	191698	6	pot_from_EDF	English	30	21	7/7/2014	13:20	13:25	367767	118835	slight_breeze	less_than_half_cover	no_rain	bright_sun	1	0	1	1	1	0
1733	191698	6	pot_from_EDF	English	42	42	9/6/2014	22:7	22:12	367681	118894	slight_breeze	more_than_half_cover	no_rain	sunny_intervals	5	0	2	0	0	0
1734	191698	6	pot_from_EDF	English	42	42	1/6/2014	14:15	14:20	367681	118894	slight_breeze	more_than_half_cover	no_rain	sunny_intervals	0	0	1	0	2	0
1735	191698	6	patch_in_ground	English	36	36	3/7/2014	13:20	13:25	367767	118835	slight_breeze	less_than_half_cover	no_rain	sunny_intervals	5	0	0	0	0	0
1736	191698	6	pot_from_EDF	English	36	36	7/7/2014	1:20	1:25	367612	118814	slight_breeze	less_than_half_cover	no_rain	sunny_intervals	0	0	2	0	1	0
1737	191698	5	pot_from_EDF	English	42	32	6/7/2014	13:50	13:55	367767	118835	slight_breeze	less_than_half_cover	no_rain	bright_sun	0	0	0	0	0	0
1738	191698	6	pot_from_EDF	English	42	42	24/6/2014	13:35	13:40	367676	118900	no_wind	less_than_half_cover	no_rain	bright_sun	0	0	0	0	0	0
1739	191698	6	pot_from_EDF	English	36	36	24/6/2014	1:25	13:30	367690	118892	windy	less_than_half_cover	no_rain	sunny_intervals	0	0	0	0	0	0
1740	191698	5	pot_from_EDF	English	42	32	6/7/2014	13:50	13:55	367767	118835	slight_breeze	less_than_half_cover	no_rain	bright_sun	0	0	0	0	1	0
1741	191698	6	pot_from_EDF	English	42	42	7/7/2014	13:20	13:25	367677	118897	slight_breeze	more_than_half_cover	no_rain	bright_sun	1	0	1	3	1	0
1742	191698	6	pot_from_EDF	English	42	42	7/7/2014	13:20	13:25	367677	118897	slight_breeze	more_than_half_cover	no_rain	bright_sun	1	0	1	4	1	0
1743	191698	5	own_pot	English	34	92	1/7/2014	13:50	13:55	367767	118835	slight_breeze	complete_cover	no_rain	no_sun	0	0	6	0	1	1
1744	191698	4	pot_from_EDF	English	42	42	7/7/2014	14:20	14:25	367684	118895	slight_breeze	complete_cover	no_rain	sunny_intervals	0	0	0	1	0	0
1745	191698	4	own_pot	English	36	36	24/6/2014	11:20	11:25	367682	118880	slight_breeze	less_than_half_cover	no_rain	sunny_intervals	0	0	0	0	0	0
1746	191698	6	pot_from_EDF	English	56	41	24/6/2014	14:20	14:25	367684	118895	slight_breeze	more_than_half_cover	no_rain	bright_sun	0	0	0	0	0	0
1747	191698	6	patch_in_ground	English	34	92	7/7/2014	13:20	13:25	367767	118835	no_wind	less_than_half_cover	no_rain	bright_sun	0	1	1	0	1	1
1748	191698	4	pot_from_EDF	English	36	36	1/7/2014	14:25	14:35	367682	118880	slight_breeze	less_than_half_cover	no_rain	sunny_intervals	0	0	1	1	3	0
1749	191698	5	pot_from_EDF	English	57	43	4/7/2014	14:20	14:25	367684	118895	slight_breeze	more_than_half_cover	no_rain	bright_sun	0	0	0	0	0	6
1750	191698	6	pot_from_EDF	English	36	36	1/7/2014	13:30	13:35	367682	118880	no_wind	complete_cover	no_rain	bright_sun	1	1	1	0	0	0
1751	191698	6	pot_from_EDF	English	37	37	7/7/2014	14:20	14:30	367767	118835	slight_breeze	more_than_half_cover	no_rain	sunny_intervals	0	0	0	0	0	0
1752	225588	2	patch_in_ground	English	35	60	7/7/2014	15:15	15:25	508797	194720	no_wind	more_than_half_cover	no_rain	bright_sun	0	0	2	0	0	0
1753	223204	4	pot_from_EDF	English	20	20	4/7/2014	14:0	14:15	455442	361484	slight_breeze	more_than_half_cover	no_rain	sunny_intervals	2	2	0	0	1	1
1754	223204	2	pot_from_EDF	English	20	20	2/7/2014	14:30	14:50	455441	361485	slight_breeze	more_than_half_cover	no_rain	sunny_intervals	1	0	1	0	1	1
1755	223204	3	patch_in_ground	English	30	30	4/7/2014	11:45	11:55	455441	361486	slight_breeze	more_than_half_cover	no_rain	sunny_intervals	2	0	0	0	0	0
1756	223204	2	patch_in_ground	English	30	30	1/7/2014	13:15	13:30	455441	361486	slight_breeze	more_than_half_cover	no_rain	sunny_intervals	0	0	0	0	0	0
1757	228915	1	patch_in_ground	English	42	34	7/7/2014	14:22	17:2	532088	166816	slight_breeze	more_than_half_cover	no_rain	sunny_intervals	3	1	0	0	0	0
1758	206898	3	pot_from_EDF	English	32	32	7/7/2014	12:10	12:25	357904	171262	no_wind	more_than_half_cover	no_rain	no_sun	0	0	0	0	0	0
1759	185589	7	pot_from_EDF	English	40	30	7/7/2014	16:3	16:15	357247	169765	slight_breeze	complete_cover	no_rain	no_sun	0	0	0	0	0	0
1760	225588	2	patch_in_ground	English	30	65	7/7/2014	15:50	16:0	508789	194720	slight_breeze	more_than_half_cover	no_rain	sunny_intervals	0	0	0	0	1	0
1761	0	6	pot_from_EDF	English	100	100	7/7/2014	12:30	12:50	421744	337749	slight_breeze	less_than_half_cover	no_rain	bright_sun	1	0	2	0	2	0
1762	205638	1	patch_in_ground	English	15	10	29/6/2014	23:30	23:35	515854	173034	slight_breeze	less_than_half_cover	no_rain	sunny_intervals	0	0	2	1	1	1
1763	226386	2	patch_in_ground	English	40	300	7/7/2014	16:30	16:35	382457	276745	slight_breeze	more_than_half_cover	no_rain	sunny_intervals	0	0	0	0	0	3
1764	227884	1	pot_from_EDF	English	40	36	4/7/2014	17:20	17:25	512641	215739	windy	more_than_half_cover	no_rain	sunny_intervals	0	0	0	0	0	0
1765	227884	8	pot_from_EDF	English	40	36	4/7/2014	14:40	14:45	512650	215748	slight_breeze	less_than_half_cover	no_rain	bright_sun	0	0	0	0	0	0
1766	202392	20	patch_in_ground	French	30	30	12/6/2014	11:40	11:55	526624	162460	no_wind	less_than_half_cover	no_rain	sunny_intervals	0	0	1	1	1	0
1767	202392	20	pot_from_EDF	English	12	12	19/6/2014	10:55	11:10	526624	162460	slight_breeze	more_than_half_cover	no_rain	bright_sun	0	0	0	0	0	1
1768	225588	1	patch_in_ground	English	40	60	7/7/2014	18:15	18:25	509101	195466	no_wind	more_than_half_cover	no_rain	bright_sun	0	0	0	0	0	0
1769	207973	1	patch_in_ground	English	30	20	1/6/2014	13:20	13:25	405023	285627	slight_breeze	less_than_half_cover	no_rain	bright_sun	1	0	2	0	0	0
1770	207973	1	patch_in_ground	English	30	20	1/6/2014	13:25	13:30	405023	285627	slight_breeze	less_than_half_cover	no_rain	bright_sun	1	0	2	0	0	0
1771	207973	1	patch_in_ground	English	30	20	1/6/2014	13:30	13:35	405023	285627	slight_breeze	less_than_half_cover	no_rain	sunny_intervals	1	0	2	0	0	0
1772	0	88	pot_from_EDF	English	40	15	2/7/2014	11:0	23:5	386937	390996	no_wind	no_cloud	no_rain	sunny_intervals	33	13	13	0	0	0
1773	228979	3	pot_from_EDF	English	30	15	8/7/2014	9:20	9:27	526492	185494	windy	less_than_half_cover	heavy_rain	bright_sun	0	0	0	0	0	0
1774	228979	1	pot_from_EDF	English	24	24	8/7/2014	9:23	9:31	526494	185497	slight_breeze	less_than_half_cover	no_rain	sunny_intervals	0	0	0	0	0	0
1775	228979	2	pot_from_EDF	English	24	24	8/7/2014	9:50	10:0	526499	185497	slight_breeze	complete_cover	no_rain	sunny_intervals	0	0	0	0	0	0
1776	228979	2	pot_from_EDF	English	24	24	8/7/2014	9:50	9:57	526504	185497	slight_breeze	complete_cover	no_rain	sunny_intervals	0	0	0	0	0	0
1777	123456	30	patch_in_ground	English	200	200	17/6/2014	13:50	14:20	552123	215053	slight_breeze	less_than_half_cover	no_rain	bright_sun	2	2	2	2	2	1
1778	123456	31	patch_in_ground	English	200	500	23/6/2014	13:40	14:0	552137	215053	slight_breeze	more_than_half_cover	no_rain	sunny_intervals	1	7	8	3	5	0
1779	123456	31	patch_in_ground	English	200	500	8/7/2014	10:15	10:25	552137	215086	slight_breeze	more_than_half_cover	no_rain	sunny_intervals	5	7	8	3	5	2
1780	226059	2	pot_from_EDF	English	30	30	16/6/2014	15:0	15:5	484843	146391	slight_breeze	less_than_half_cover	no_rain	sunny_intervals	2	1	2	1	1	2
1781	226059	2	pot_from_EDF	English	30	30	19/6/2014	15:0	15:15	484837	146396	slight_breeze	less_than_half_cover	no_rain	sunny_intervals	1	0	3	0	2	3
1782	226059	2	pot_from_EDF	English	30	30	20/6/2014	13:40	13:45	484834	146394	no_wind	less_than_half_cover	no_rain	sunny_intervals	2	3	4	3	5	1
1783	226059	2	pot_from_EDF	English	30	30	28/6/2014	12:30	12:35	484839	146392	no_wind	no_cloud	no_rain	bright_sun	2	1	3	1	4	3
1784	226059	2	pot_from_EDF	English	30	30	27/6/2014	12:5	12:25	484837	146394	slight_breeze	less_than_half_cover	no_rain	sunny_intervals	1	0	2	2	0	1
1785	226059	2	pot_from_EDF	English	30	30	28/6/2014	13:0	13:5	484850	146382	no_wind	no_cloud	no_rain	bright_sun	2	1	3	3	1	2
1786	226059	2	pot_from_EDF	English	30	30	29/6/2014	12:0	12:5	484837	146396	slight_breeze	less_than_half_cover	no_rain	sunny_intervals	3	0	4	2	2	1
1787	196796	3	pot_from_EDF	English	25	75	25/6/2014	15:20	15:30	507394	184187	no_wind	less_than_half_cover	no_rain	sunny_intervals	1	1	2	1	1	1
1788	224460	4	own_pot	French	40	20	3/6/2014	12:30	12:35	492089	369679	slight_breeze	complete_cover	no_rain	no_sun	1	1	0	0	0	0
1789	224460	2	own_pot	French	40	20	10/6/2014	12:40	12:45	493450	368991	windy	more_than_half_cover	no_rain	bright_sun	3	1	1	0	0	0
1790	196796	2	pot_from_EDF	English	40	45	26/6/2014	9:50	9:55	507389	184195	slight_breeze	more_than_half_cover	no_rain	sunny_intervals	0	0	0	0	1	0
1791	228369	3	patch_in_ground	English	80	20	3/6/2014	12:20	12:40	543419	186912	slight_breeze	more_than_half_cover	no_rain	bright_sun	1	0	2	0	0	1
1792	196796	1	pot_from_EDF	English	40	45	8/7/2014	13:10	13:15	507389	184200	windy	more_than_half_cover	no_rain	no_sun	0	0	0	0	0	0
1793	227070	5	pot_from_EDF	English	30	30	8/7/2014	13:30	13:35	534874	258555	slight_breeze	more_than_half_cover	no_rain	sunny_intervals	2	5	2	0	4	0
1794	227070	5	patch_in_ground	English	30	30	8/7/2014	13:30	13:35	535016	258684	slight_breeze	more_than_half_cover	no_rain	sunny_intervals	0	2	1	1	1	0
1795	227070	4	pot_from_EDF	English	30	30	8/7/2014	13:30	13:35	535079	258587	slight_breeze	complete_cover	no_rain	sunny_intervals	1	4	2	3	2	1
1796	211854	37	patch_in_ground	English	60	120	1/7/2014	13:40	13:50	371893	181716	slight_breeze	more_than_half_cover	no_rain	sunny_intervals	0	0	0	0	0	5
1797	227360	19	own_pot	English	20	20	24/6/2014	13:45	13:50	346817	323844	no_wind	less_than_half_cover	no_rain	bright_sun	0	0	0	1	1	0
1798	227360	5	pot_from_EDF	English	20	20	24/6/2014	13:30	13:35	345796	324058	slight_breeze	more_than_half_cover	no_rain	sunny_intervals	0	0	0	0	0	1
1799	227360	9	own_pot	English	20	20	1/7/2014	14:30	14:35	346858	323850	slight_breeze	less_than_half_cover	no_rain	sunny_intervals	0	0	0	0	0	0
1800	227360	3	own_pot	English	20	20	24/6/2014	13:30	13:35	346808	323922	slight_breeze	less_than_half_cover	no_rain	sunny_intervals	0	0	0	1	1	0
1801	227360	4	pot_from_EDF	English	20	20	24/6/2014	14:5	14:10	346841	323879	slight_breeze	less_than_half_cover	no_rain	sunny_intervals	1	0	1	0	0	0
1802	211954	36	patch_in_ground	English	60	120	1/7/2014	14:30	14:45	371881	181727	slight_breeze	more_than_half_cover	no_rain	sunny_intervals	1	1	0	0	0	2
1803	227884	5	pot_from_EDF	English	40	36	8/7/2014	13:52	14:4	512670	215725	slight_breeze	more_than_half_cover	no_rain	sunny_intervals	0	0	0	0	0	0
1804	0	8	own_pot	English	20	15	24/6/2014	14:45	14:50	346839	323729	slight_breeze	more_than_half_cover	no_rain	sunny_intervals	0	0	0	0	0	0
1805	227360	19	pot_from_EDF	English	40	30	24/6/2014	14:30	14:35	346807	323989	no_wind	more_than_half_cover	no_rain	sunny_intervals	0	1	0	0	0	0
1806	227360	5	pot_from_EDF	English	10	10	24/6/2014	14:45	14:50	346848	324000	slight_breeze	more_than_half_cover	no_rain	sunny_intervals	0	0	0	0	0	0
1807	227360	5	own_pot	English	20	20	24/6/2014	14:16	14:21	347445	325165	slight_breeze	more_than_half_cover	no_rain	sunny_intervals	1	1	1	2	1	1
1808	216395	3	patch_in_ground	English	20	20	8/7/2014	14:50	15:0	578535	218207	no_wind	complete_cover	no_rain	no_sun	0	0	0	0	0	0
1809	216395	3	patch_in_ground	English	20	20	7/7/2014	13:40	13:55	578535	218207	slight_breeze	more_than_half_cover	no_rain	sunny_intervals	0	0	0	0	0	0
1810	190233	28	pot_from_EDF	English	15	30	8/7/2014	1:50	14:10	474675	319364	no_wind	less_than_half_cover	no_rain	sunny_intervals	0	0	0	0	1	0
1811	227070	27	patch_in_ground	English	30	30	8/7/2014	14:50	14:55	535129	258579	slight_breeze	more_than_half_cover	no_rain	no_sun	0	0	0	0	0	1
1812	229168	4	patch_in_ground	English	100	200	19/6/2014	15:40	15:45	383718	184006	slight_breeze	less_than_half_cover	no_rain	bright_sun	1	0	1	1	5	0
1813	228244	5	pot_from_EDF	English	40	30	8/7/2014	15:30	15:50	267095	197795	slight_breeze	complete_cover	light_rain	no_sun	0	1	0	0	1	0
1814	228244	5	pot_from_EDF	English	40	30	8/7/2014	15:30	15:55	267085	197795	slight_breeze	complete_cover	light_rain	no_sun	0	1	0	0	1	0
1815	228244	5	pot_from_EDF	English	40	30	8/7/2014	15:30	15:50	267188	197819	no_wind	complete_cover	light_rain	no_sun	0	1	0	0	1	0
1816	228244	5	pot_from_EDF	English	40	30	8/7/2014	15:30	15:55	267100	197788	slight_breeze	complete_cover	light_rain	no_sun	0	1	0	0	1	1
1817	229674	4	pot_from_EDF	English	20	20	8/7/2014	15:52	16:1	535996	189321	no_wind	less_than_half_cover	light_rain	sunny_intervals	0	0	1	0	0	0
1818	190233	28	pot_from_EDF	English	15	15	1/7/2014	14:10	14:20	474741	319346	no_wind	less_than_half_cover	no_rain	bright_sun	2	0	0	0	0	0
1819	190233	28	pot_from_EDF	English	15	15	8/7/2014	14:5	14:15	474704	319373	no_wind	complete_cover	light_rain	sunny_intervals	0	0	0	2	0	0
1820	202392	20	patch_in_ground	French	30	30	8/7/2014	11:40	11:55	525971	163861	no_wind	less_than_half_cover	no_rain	sunny_intervals	0	0	1	1	1	0
1821	205362	1	patch_in_ground	English	72	100	8/7/2014	17:30	17:40	522035	176417	no_wind	no_cloud	no_rain	bright_sun	1	1	2	0	0	1
1822	228881	20	pot_from_EDF	French	50	50	8/7/2014	12:40	12:55	501399	150582	slight_breeze	less_than_half_cover	no_rain	bright_sun	0	1	6	2	2	1
1823	202392	20	pot_from_EDF	English	12	12	19/6/2014	10:55	11:10	525971	163861	slight_breeze	more_than_half_cover	no_rain	bright_sun	0	0	0	0	0	1
1824	202392	20	pot_from_EDF	English	12	12	25/6/2014	8:55	9:10	525971	163861	slight_breeze	less_than_half_cover	no_rain	sunny_intervals	0	0	0	1	0	0
1825	205362	1	patch_in_ground	English	50	75	8/7/2014	18:10	18:25	521844	176255	slight_breeze	more_than_half_cover	light_rain	sunny_intervals	2	0	4	1	0	0
1826	0	3	patch_in_ground	English	50	200	8/7/2014	17:0	17:5	371861	181736	no_wind	no_cloud	no_rain	sunny_intervals	1	0	0	0	0	0
1827	226953	12	pot_from_EDF	English	30	30	24/6/2014	11:50	12:0	397092	157406	slight_breeze	less_than_half_cover	no_rain	bright_sun	1	2	1	0	2	1
1828	216795	10	pot_from_EDF	English	15	15	16/6/2014	15:40	16:0	240020	69926	slight_breeze	more_than_half_cover	no_rain	sunny_intervals	2	1	2	0	0	0
1829	216795	10	pot_from_EDF	English	15	15	16/6/2014	15:40	16:0	240006	69934	slight_breeze	more_than_half_cover	no_rain	sunny_intervals	1	1	3	1	0	1
1830	216795	10	pot_from_EDF	English	15	15	16/6/2014	15:40	16:0	240010	69937	slight_breeze	more_than_half_cover	no_rain	sunny_intervals	1	1	1	1	0	0
1831	216795	10	pot_from_EDF	English	15	15	16/6/2014	15:40	16:0	240010	69937	slight_breeze	more_than_half_cover	no_rain	sunny_intervals	2	0	3	0	0	0
1832	216795	10	pot_from_EDF	English	15	15	16/6/2014	15:40	16:0	240010	69937	slight_breeze	more_than_half_cover	no_rain	sunny_intervals	1	0	0	0	0	0
1833	216795	10	pot_from_EDF	English	15	15	16/6/2014	15:40	16:0	240010	69937	slight_breeze	more_than_half_cover	no_rain	sunny_intervals	0	1	3	0	0	0
1834	216795	10	pot_from_EDF	English	15	15	16/6/2014	15:40	16:0	240010	69937	slight_breeze	more_than_half_cover	no_rain	sunny_intervals	1	1	3	1	2	1
1835	216795	10	pot_from_EDF	English	15	15	16/6/2014	15:40	16:0	240010	69937	slight_breeze	more_than_half_cover	no_rain	sunny_intervals	1	1	1	1	0	1
1836	216795	10	pot_from_EDF	English	15	15	16/6/2014	15:40	16:0	240010	69937	slight_breeze	more_than_half_cover	no_rain	sunny_intervals	0	0	0	1	0	0
1837	229334	1	own_pot	English	30	30	29/6/2014	12:0	12:30	426277	576192	windy	less_than_half_cover	light_rain	sunny_intervals	0	0	1	1	0	1
1838	229334	1	own_pot	English	30	30	30/6/2014	7:5	7:10	426277	576192	windy	more_than_half_cover	no_rain	sunny_intervals	1	1	1	2	0	1
1839	229334	1	own_pot	English	30	30	30/6/2014	14:37	14:42	426277	576192	slight_breeze	less_than_half_cover	no_rain	bright_sun	1	2	1	0	2	1
1840	0	2	pot_from_EDF	English	30	15	9/7/2014	10:30	10:40	546810	186430	windy	less_than_half_cover	no_rain	sunny_intervals	3	0	0	0	1	0
1841	226298	32	own_pot	English	13	13	9/7/2014	11:20	11:30	352419	378067	slight_breeze	more_than_half_cover	no_rain	sunny_intervals	1	0	0	0	0	0
1842	226298	32	patch_in_ground	English	17	17	9/7/2014	11:15	11:30	352417	378061	slight_breeze	more_than_half_cover	no_rain	sunny_intervals	1	1	2	2	1	1
1843	226298	32	own_pot	English	13	13	9/7/2014	11:15	11:30	352382	378066	slight_breeze	more_than_half_cover	no_rain	sunny_intervals	1	0	0	0	0	0
1844	226298	32	patch_in_ground	English	140	25	9/7/2014	11:20	11:30	352442	378063	slight_breeze	more_than_half_cover	no_rain	sunny_intervals	0	0	1	0	0	0
1845	226298	32	patch_in_ground	English	30	40	9/7/2014	11:20	11:30	352439	378049	slight_breeze	more_than_half_cover	no_rain	sunny_intervals	0	0	0	0	0	0
1846	226298	32	own_pot	English	13	13	9/7/2014	11:20	11:30	352454	378044	slight_breeze	more_than_half_cover	no_rain	sunny_intervals	1	0	0	0	0	0
1847	226298	32	patch_in_ground	English	70	140	9/7/2014	11:20	11:30	352508	376596	slight_breeze	more_than_half_cover	no_rain	sunny_intervals	0	0	1	0	0	1
1848	229519	3	pot_from_EDF	English	20	13	9/7/2014	11:20	11:25	450343	107530	windy	more_than_half_cover	no_rain	sunny_intervals	1	0	0	0	0	0
1849	226298	32	patch_in_ground	English	30	30	9/7/2014	11:20	11:30	352460	378069	slight_breeze	less_than_half_cover	no_rain	sunny_intervals	0	0	2	0	0	0
1850	226298	32	own_pot	English	13	13	9/7/2014	11:20	11:30	352427	378058	slight_breeze	more_than_half_cover	no_rain	sunny_intervals	1	0	0	0	0	0
1851	226298	32	patch_in_ground	English	20	70	9/7/2014	11:20	11:30	352423	378056	slight_breeze	less_than_half_cover	no_rain	no_sun	0	0	0	0	0	0
1852	226298	32	patch_in_ground	English	140	140	9/7/2014	11:20	11:30	352414	378057	slight_breeze	more_than_half_cover	no_rain	bright_sun	2	1	0	0	1	0
1853	226298	32	own_pot	English	13	13	9/7/2014	11:20	11:30	352439	378049	slight_breeze	more_than_half_cover	no_rain	sunny_intervals	1	0	0	0	0	0
1854	226298	32	patch_in_ground	English	13	15	9/7/2014	11:20	11:30	352424	378066	slight_breeze	less_than_half_cover	no_rain	bright_sun	0	1	0	0	0	0
1855	226298	32	patch_in_ground	English	30	30	9/7/2014	11:20	11:30	352460	378069	slight_breeze	less_than_half_cover	no_rain	sunny_intervals	0	0	2	0	3	0
1856	226298	32	patch_in_ground	English	30	40	9/7/2014	11:20	11:30	352449	378061	slight_breeze	less_than_half_cover	no_rain	no_sun	0	0	1	0	0	0
1857	226298	32	patch_in_ground	English	128	40	9/7/2014	11:20	11:30	352399	378052	slight_breeze	more_than_half_cover	no_rain	bright_sun	1	1	1	1	1	1
1858	226298	32	own_pot	English	15	70	9/7/2014	11:20	11:30	352441	378082	slight_breeze	more_than_half_cover	no_rain	sunny_intervals	0	0	0	0	0	0
1859	226298	32	patch_in_ground	English	128	40	9/7/2014	11:20	11:25	352437	378058	slight_breeze	more_than_half_cover	no_rain	bright_sun	2	1	3	3	4	1
1860	226934	2	patch_in_ground	English	123	100	2/7/2014	10:10	10:37	531174	280160	slight_breeze	less_than_half_cover	no_rain	sunny_intervals	0	1	0	10	0	0
1861	226934	2	patch_in_ground	English	123	100	3/7/2014	9:55	10:10	530686	280080	windy	more_than_half_cover	no_rain	sunny_intervals	0	36	1	0	0	12
1862	229519	2	pot_from_EDF	English	20	13	9/7/2014	11:45	11:55	450347	107530	slight_breeze	more_than_half_cover	no_rain	sunny_intervals	0	0	1	0	0	1
1863	226934	3	patch_in_ground	English	123	100	4/7/2014	9:55	10:10	530697	279960	slight_breeze	less_than_half_cover	no_rain	bright_sun	0	8	9	0	0	7
1864	184974	12	pot_from_EDF	English	10	30	4/7/2014	15:0	15:5	486762	153336	slight_breeze	less_than_half_cover	no_rain	bright_sun	0	0	0	0	1	0
1865	184974	1	patch_in_ground	English	8	20	6/7/2014	16:0	16:5	487827	154812	slight_breeze	less_than_half_cover	no_rain	bright_sun	0	0	0	0	0	1
1866	184974	1	patch_in_ground	English	10	40	7/7/2014	19:0	19:5	488097	154538	windy	less_than_half_cover	no_rain	bright_sun	0	0	1	2	1	1
1867	198153	27	pot_from_EDF	English	28	56	30/6/2014	13:45	15:30	485751	274707	slight_breeze	less_than_half_cover	no_rain	bright_sun	1	1	3	2	7	3
1868	206898	2	pot_from_EDF	English	38	32	9/7/2014	12:20	12:30	357912	171255	slight_breeze	less_than_half_cover	no_rain	sunny_intervals	0	0	0	0	0	0
1869	226298	32	patch_in_ground	English	128	17	9/7/2014	11:20	11:30	352416	378062	slight_breeze	less_than_half_cover	no_rain	sunny_intervals	4	1	3	1	1	2
1870	226298	32	patch_in_ground	English	120	35	9/7/2014	13:10	13:20	352424	378050	windy	less_than_half_cover	no_rain	bright_sun	0	0	0	0	0	0
1871	226298	32	patch_in_ground	English	40	120	9/7/2014	1:10	1:20	352445	378083	windy	more_than_half_cover	no_rain	sunny_intervals	0	0	0	0	0	0
1872	226298	32	patch_in_ground	English	35	120	9/7/2014	13:10	13:20	352424	378066	windy	less_than_half_cover	no_rain	sunny_intervals	0	0	0	0	0	0
1873	226298	32	patch_in_ground	English	35	120	9/7/2014	1:10	1:20	352437	378057	windy	less_than_half_cover	no_rain	sunny_intervals	0	0	0	0	0	0
1874	226298	32	patch_in_ground	English	35	120	9/7/2014	13:10	13:20	352439	378063	windy	more_than_half_cover	no_rain	bright_sun	0	0	0	0	0	0
1875	226298	32	own_pot	English	150	95	9/7/2014	13:10	13:20	352428	378063	slight_breeze	less_than_half_cover	no_rain	bright_sun	1	2	0	0	4	1
1876	226298	32	patch_in_ground	English	50	90	9/7/2014	13:10	13:20	352419	378063	slight_breeze	less_than_half_cover	no_rain	sunny_intervals	1	1	1	1	2	0
1877	226298	32	patch_in_ground	English	2	20	9/7/2014	1:10	1:20	352234	378130	windy	less_than_half_cover	no_rain	bright_sun	0	0	0	0	0	0
1878	226298	32	patch_in_ground	English	150	95	9/7/2014	1:10	1:20	352437	378057	slight_breeze	more_than_half_cover	no_rain	sunny_intervals	0	0	0	0	0	0
1879	226298	32	patch_in_ground	English	35	120	9/7/2014	13:10	13:20	352475	378108	windy	more_than_half_cover	no_rain	sunny_intervals	0	0	0	0	0	0
1880	226298	32	own_pot	English	5	12	9/7/2014	13:10	13:20	352425	378049	slight_breeze	less_than_half_cover	no_rain	sunny_intervals	0	0	0	0	0	0
1881	228979	3	own_pot	English	20	20	9/7/2014	13:10	13:17	526502	185490	slight_breeze	more_than_half_cover	no_rain	bright_sun	0	0	0	0	0	0
1882	226298	32	patch_in_ground	English	15	20	9/7/2014	13:10	13:20	352511	377969	slight_breeze	less_than_half_cover	no_rain	bright_sun	1	0	0	0	0	0
1883	228979	2	pot_from_EDF	English	40	15	9/7/2014	13:23	13:30	526482	185510	slight_breeze	less_than_half_cover	no_rain	sunny_intervals	1	1	0	0	0	0
1884	228979	2	own_pot	English	20	20	9/7/2014	13:17	13:23	526493	185499	slight_breeze	less_than_half_cover	no_rain	sunny_intervals	1	1	0	0	0	0
1885	228879	2	pot_from_EDF	English	40	15	9/7/2014	13:30	13:37	526483	185511	slight_breeze	less_than_half_cover	no_rain	sunny_intervals	1	2	0	0	0	0
1886	229479	14	patch_in_ground	English	200	200	9/7/2014	13:25	13:35	446015	349607	slight_breeze	less_than_half_cover	no_rain	sunny_intervals	1	1	4	3	1	0
1887	228979	2	pot_from_EDF	English	30	20	9/7/2014	13:47	13:55	526434	185473	slight_breeze	less_than_half_cover	no_rain	bright_sun	1	1	1	1	1	1
1888	228979	1	pot_from_EDF	English	20	20	9/7/2014	13:50	13:55	526493	185495	slight_breeze	less_than_half_cover	no_rain	bright_sun	0	0	0	0	0	0
1889	226077	6	patch_in_ground	English	30	30	4/7/2014	11:30	11:40	522350	186274	slight_breeze	less_than_half_cover	no_rain	bright_sun	3	0	0	1	2	0
1890	226077	6	patch_in_ground	English	30	30	4/7/2014	11:30	11:40	522351	186271	slight_breeze	less_than_half_cover	no_rain	bright_sun	3	0	0	1	2	0
1891	226077	6	patch_in_ground	English	30	30	4/7/2014	11:30	11:40	522352	186268	slight_breeze	less_than_half_cover	no_rain	bright_sun	3	1	2	2	1	1
1892	226077	6	patch_in_ground	English	30	30	4/7/2014	11:30	11:40	522352	186272	slight_breeze	less_than_half_cover	no_rain	bright_sun	3	0	2	2	2	1
1893	226077	6	patch_in_ground	English	30	30	4/7/2014	11:30	11:40	522358	186268	slight_breeze	less_than_half_cover	no_rain	bright_sun	3	0	0	0	1	0
1894	226077	6	patch_in_ground	English	30	30	4/7/2014	9:45	10:0	522350	186274	no_wind	more_than_half_cover	no_rain	bright_sun	4	1	2	3	2	1
1895	226077	6	own_pot	English	30	30	4/7/2014	11:30	11:40	522483	186402	slight_breeze	less_than_half_cover	no_rain	bright_sun	3	0	0	0	2	0
1896	226077	6	patch_in_ground	English	30	30	4/7/2014	11:30	11:40	522416	186268	slight_breeze	less_than_half_cover	no_rain	bright_sun	3	0	2	2	0	3
1897	226077	6	patch_in_ground	English	30	30	7/7/2014	9:45	10:0	522345	186260	no_wind	more_than_half_cover	no_rain	bright_sun	4	3	6	5	0	0
1898	226077	6	patch_in_ground	English	30	30	4/7/2014	11:30	11:40	522367	186272	no_wind	less_than_half_cover	no_rain	bright_sun	0	0	2	3	1	1
1899	226077	6	patch_in_ground	English	30	30	7/7/2014	9:45	10:0	522352	186272	no_wind	more_than_half_cover	no_rain	bright_sun	2	0	2	3	1	0
1900	226077	6	patch_in_ground	English	30	30	9/7/2014	11:30	11:40	522350	186271	slight_breeze	less_than_half_cover	no_rain	bright_sun	0	0	0	3	1	1
1901	226077	6	pot_from_EDF	English	30	30	7/7/2014	9:45	10:0	522341	186252	no_wind	more_than_half_cover	no_rain	bright_sun	3	3	8	2	2	0
1902	226077	6	patch_in_ground	English	30	30	7/7/2014	9:45	10:0	522339	186262	no_wind	more_than_half_cover	no_rain	bright_sun	3	3	3	3	5	6
1903	226077	6	patch_in_ground	English	30	30	7/7/2014	9:45	10:0	522351	186266	no_wind	more_than_half_cover	no_rain	bright_sun	0	0	2	1	1	1
1904	226077	6	patch_in_ground	English	30	30	9/7/2014	1:30	1:40	522350	186274	slight_breeze	less_than_half_cover	no_rain	bright_sun	1	1	2	3	1	1
1905	226077	6	patch_in_ground	English	30	30	7/7/2014	9:45	10:0	522358	186273	no_wind	less_than_half_cover	no_rain	bright_sun	4	1	2	3	2	1
1906	226077	6	patch_in_ground	English	30	30	7/7/2014	9:45	10:0	522373	186254	no_wind	more_than_half_cover	no_rain	bright_sun	1	0	0	0	2	0
1907	226077	6	patch_in_ground	English	30	30	9/7/2014	11:30	11:40	522377	186296	no_wind	more_than_half_cover	no_rain	sunny_intervals	3	0	0	0	1	0
1908	226077	6	patch_in_ground	English	30	30	7/7/2014	9:45	10:0	522343	186272	no_wind	more_than_half_cover	no_rain	bright_sun	4	3	6	5	0	0
1909	226077	6	patch_in_ground	English	30	30	9/7/2014	11:30	11:40	522377	186296	slight_breeze	less_than_half_cover	no_rain	bright_sun	3	1	1	1	1	0
1910	226077	6	own_pot	English	30	30	7/7/2014	9:45	10:0	522368	186241	no_wind	less_than_half_cover	no_rain	bright_sun	2	0	2	2	2	1
1911	226077	6	patch_in_ground	English	30	30	7/7/2014	9:45	10:0	522339	186262	slight_breeze	less_than_half_cover	no_rain	bright_sun	2	2	0	3	2	6
1912	226077	6	own_pot	English	30	30	7/7/2014	9:45	10:0	522584	186237	no_wind	more_than_half_cover	no_rain	bright_sun	3	0	0	0	2	0
1913	226077	6	patch_in_ground	English	30	30	7/7/2014	13:30	13:40	522373	186254	slight_breeze	less_than_half_cover	no_rain	bright_sun	0	1	1	1	1	0
1914	226077	6	patch_in_ground	English	30	30	7/7/2014	9:45	10:0	522416	186268	no_wind	less_than_half_cover	no_rain	bright_sun	2	0	2	2	2	1
1915	229005	4	patch_in_ground	English	100	100	9/7/2014	11:45	13:0	245609	54660	slight_breeze	less_than_half_cover	no_rain	bright_sun	2	1	1	1	1	2
1916	227070	29	patch_in_ground	English	30	30	9/7/2014	14:20	14:25	535108	258719	windy	more_than_half_cover	no_rain	sunny_intervals	1	16	2	1	4	1
1917	229005	2	patch_in_ground	French	100	150	9/7/2014	11:30	11:50	245746	54705	slight_breeze	less_than_half_cover	no_rain	sunny_intervals	1	4	2	1	1	2
1918	227884	13	pot_from_EDF	English	40	36	9/7/2014	14:49	14:57	512662	215695	windy	more_than_half_cover	no_rain	sunny_intervals	0	0	0	0	0	0
1919	229827	3	pot_from_EDF	English	24	30	9/7/2014	14:45	14:55	357264	171807	slight_breeze	more_than_half_cover	no_rain	bright_sun	1	0	0	0	0	0
1920	184974	1	own_pot	English	60	100	9/7/2014	18:25	18:30	488208	154254	slight_breeze	more_than_half_cover	no_rain	sunny_intervals	0	0	0	0	0	0
1921	218304	8	pot_from_EDF	English	30	30	3/7/2014	16:20	16:25	525164	321965	slight_breeze	less_than_half_cover	no_rain	sunny_intervals	0	0	1	0	0	0
1922	218304	3	pot_from_EDF	English	30	30	26/6/2014	12:20	12:25	525164	321965	slight_breeze	less_than_half_cover	no_rain	sunny_intervals	0	0	0	0	0	1
1923	225666	5	pot_from_EDF	English	30	14	1/7/2014	11:5	11:25	503292	440903	slight_breeze	more_than_half_cover	no_rain	no_sun	0	2	0	0	1	3
1924	0	1	patch_in_ground	English	150	200	9/7/2014	18:10	18:20	383894	205825	slight_breeze	less_than_half_cover	no_rain	sunny_intervals	0	0	0	0	1	0
1925	211546	2	own_pot	English	8	6	9/7/2014	16:0	16:15	426774	569237	slight_breeze	less_than_half_cover	no_rain	bright_sun	1	0	0	0	0	0
1926	225736	11	patch_in_ground	English	100	100	9/7/2014	15:25	15:35	432528	263206	slight_breeze	more_than_half_cover	no_rain	sunny_intervals	6	14	5	2	20	2
1927	202392	20	patch_in_ground	French	30	30	12/6/2014	11:40	11:55	526618	162461	no_wind	less_than_half_cover	no_rain	sunny_intervals	0	0	1	1	1	0
1928	202392	20	pot_from_EDF	English	12	12	19/6/2014	10:55	11:10	526618	162461	slight_breeze	more_than_half_cover	no_rain	bright_sun	0	0	0	0	0	1
1929	202392	20	pot_from_EDF	English	12	12	25/6/2014	8:55	9:10	526618	162461	slight_breeze	less_than_half_cover	no_rain	sunny_intervals	0	0	0	1	0	0
1930	229479	3	patch_in_ground	English	25	30	10/7/2014	9:0	9:5	441342	345401	slight_breeze	no_cloud	no_rain	bright_sun	2	0	0	3	0	0
1931	0	2	pot_from_EDF	English	30	30	11/6/2014	9:30	9:40	608248	277177	slight_breeze	less_than_half_cover	no_rain	bright_sun	2	1	0	1	0	1
1932	0	2	pot_from_EDF	English	30	30	11/6/2014	9:40	9:50	608246	277164	no_wind	less_than_half_cover	no_rain	bright_sun	0	0	1	0	0	3
1933	0	2	pot_from_EDF	English	30	30	11/6/2014	9:50	10:0	608246	277164	no_wind	less_than_half_cover	no_rain	bright_sun	0	0	1	1	0	1
1934	0	2	pot_from_EDF	English	30	30	11/6/2014	10:0	10:10	608246	277164	no_wind	less_than_half_cover	no_rain	bright_sun	0	0	4	2	0	1
1935	0	2	pot_from_EDF	English	30	30	11/6/2014	10:10	10:20	608246	277164	no_wind	less_than_half_cover	no_rain	bright_sun	0	0	3	2	0	1
1936	0	2	pot_from_EDF	English	30	30	11/6/2014	10:20	10:30	608246	277164	no_wind	less_than_half_cover	no_rain	bright_sun	1	1	1	1	0	1
1937	0	2	pot_from_EDF	English	30	30	11/6/2014	11:0	11:10	608246	277164	slight_breeze	less_than_half_cover	no_rain	bright_sun	0	0	2	2	0	1
1938	0	2	pot_from_EDF	English	30	30	11/6/2014	11:10	11:20	608246	277164	slight_breeze	less_than_half_cover	no_rain	bright_sun	0	0	1	1	0	0
1939	0	2	pot_from_EDF	English	30	30	11/6/2014	11:20	11:30	608246	277164	slight_breeze	less_than_half_cover	no_rain	bright_sun	1	0	1	1	0	0
1940	0	2	pot_from_EDF	English	30	30	11/6/2014	11:30	11:40	608246	277164	slight_breeze	more_than_half_cover	no_rain	sunny_intervals	0	0	1	1	0	0
1941	0	2	pot_from_EDF	English	30	30	11/6/2014	11:40	11:50	608246	277164	slight_breeze	more_than_half_cover	no_rain	sunny_intervals	0	0	1	2	0	0
1942	0	2	pot_from_EDF	English	30	30	11/6/2014	11:50	12:0	608246	277164	slight_breeze	more_than_half_cover	no_rain	sunny_intervals	0	0	1	1	0	0
1943	0	2	pot_from_EDF	English	30	30	11/6/2014	13:30	13:40	608246	277164	slight_breeze	less_than_half_cover	no_rain	bright_sun	0	1	0	1	0	0
1944	0	2	pot_from_EDF	English	30	30	11/6/2014	13:40	13:50	608246	277164	slight_breeze	less_than_half_cover	no_rain	bright_sun	0	0	1	1	0	0
1945	0	2	pot_from_EDF	English	30	30	11/6/2014	13:40	13:50	608246	277164	slight_breeze	less_than_half_cover	no_rain	bright_sun	0	0	1	2	0	0
1946	220402	28	patch_in_ground	English	100	100	10/7/2014	11:15	11:34	606369	291906	windy	complete_cover	light_rain	no_sun	13	10	2	1	2	1
1947	220402	29	patch_in_ground	English	100	100	10/7/2014	11:3	11:30	606359	291916	slight_breeze	more_than_half_cover	no_rain	sunny_intervals	1	16	1	10	0	4
1948	218626	4	patch_in_ground	English	100	100	10/7/2014	10:30	10:45	637938	263624	windy	complete_cover	no_rain	no_sun	3	1	1	2	1	0
1949	218626	4	patch_in_ground	English	100	100	10/7/2014	10:35	10:45	637863	263647	windy	complete_cover	no_rain	no_sun	3	1	1	2	1	0
1950	218626	4	patch_in_ground	English	100	100	10/7/2014	10:35	10:45	637929	263637	windy	complete_cover	no_rain	no_sun	3	1	1	2	1	0
1951	218626	2	patch_in_ground	English	700	700	29/6/2014	14:5	14:15	637781	263553	slight_breeze	less_than_half_cover	no_rain	sunny_intervals	2	10	1	1	2	1
1952	216664	2	own_pot	English	44	20	24/6/2014	10:40	10:45	523543	213921	no_wind	less_than_half_cover	no_rain	bright_sun	0	0	0	0	0	0
1953	228395	9	pot_from_EDF	English	17	17	16/6/2014	13:30	14:15	245632	355371	slight_breeze	less_than_half_cover	no_rain	bright_sun	4	2	0	0	2	5
1954	0	2	pot_from_EDF	French	28	30	23/6/2014	10:35	10:40	523528	213972	slight_breeze	more_than_half_cover	no_rain	sunny_intervals	0	0	0	0	0	0
1955	228395	8	pot_from_EDF	English	17	17	17/6/2014	10:0	10:30	245632	355371	slight_breeze	less_than_half_cover	no_rain	bright_sun	2	0	2	0	3	1
1956	228395	6	pot_from_EDF	English	17	17	20/6/2014	10:0	10:30	245632	355371	slight_breeze	less_than_half_cover	no_rain	bright_sun	2	0	1	0	2	0
1957	0	2	patch_in_ground	English	25	30	9/7/2014	13:25	13:27	485768	274697	slight_breeze	more_than_half_cover	no_rain	sunny_intervals	0	0	0	0	5	0
1958	226077	6	patch_in_ground	English	100	100	4/7/2014	9:30	9:40	522358	186262	slight_breeze	less_than_half_cover	no_rain	bright_sun	1	1	4	2	0	1
1959	226077	6	patch_in_ground	English	18	12	10/7/2014	9:30	9:40	522362	186264	slight_breeze	less_than_half_cover	no_rain	sunny_intervals	0	0	1	1	0	0
1960	226077	6	patch_in_ground	English	100	100	4/7/2014	9:30	9:40	522341	186271	slight_breeze	less_than_half_cover	no_rain	bright_sun	1	1	5	3	0	1
1961	226077	5	patch_in_ground	English	100	100	4/7/2014	9:30	9:40	522341	186271	slight_breeze	less_than_half_cover	no_rain	bright_sun	1	1	9	3	2	1
1962	226077	2	patch_in_ground	English	100	200	4/7/2014	9:30	9:40	522348	186271	slight_breeze	less_than_half_cover	no_rain	sunny_intervals	3	0	1	1	1	1
1963	226077	2	pot_from_EDF	English	70	100	4/7/2014	9:30	9:40	522450	186292	slight_breeze	less_than_half_cover	no_rain	sunny_intervals	1	2	7	0	0	0
1964	226077	2	patch_in_ground	English	50	100	4/7/2014	9:30	9:40	522597	186368	slight_breeze	less_than_half_cover	no_rain	sunny_intervals	1	2	6	1	0	0
1965	0	30	patch_in_ground	English	100	100	4/7/2014	9:30	9:44	522358	186269	slight_breeze	less_than_half_cover	no_rain	bright_sun	2	3	6	0	0	0
1966	226077	30	patch_in_ground	English	150	100	10/7/2014	9:30	9:41	522492	186270	no_wind	less_than_half_cover	no_rain	bright_sun	3	1	1	1	1	1
1967	226077	30	patch_in_ground	English	30	120	4/7/2014	9:29	9:40	522355	186265	slight_breeze	less_than_half_cover	no_rain	bright_sun	0	1	7	2	2	1
1968	216794	30	patch_in_ground	English	150	100	10/7/2014	13:0	13:30	370480	238033	no_wind	less_than_half_cover	no_rain	sunny_intervals	0	0	30	10	0	0
1969	0	30	patch_in_ground	English	76	52	10/7/2014	14:15	14:30	455132	313030	slight_breeze	less_than_half_cover	no_rain	bright_sun	5	3	3	4	4	2
1970	0	2	pot_from_EDF	English	30	30	10/7/2014	13:40	13:50	357264	171809	slight_breeze	less_than_half_cover	no_rain	sunny_intervals	1	2	0	0	0	1
1971	189937	4	own_pot	English	65	60	10/7/2014	12:15	12:20	514227	344400	windy	complete_cover	no_rain	no_sun	0	0	0	0	1	0
1972	0	4	pot_from_EDF	English	20	30	10/7/2014	14:55	15:0	357276	171797	slight_breeze	no_cloud	no_rain	bright_sun	0	0	0	1	0	0
1973	229168	2	patch_in_ground	English	100	200	26/6/2014	15:50	15:55	383130	184072	no_wind	complete_cover	no_rain	no_sun	1	0	3	1	2	0
1974	229168	2	patch_in_ground	English	100	200	3/7/2014	15:25	15:30	383185	184033	slight_breeze	less_than_half_cover	no_rain	bright_sun	1	0	1	0	0	2
1975	228206	4	pot_from_EDF	English	30	30	20/6/2014	13:49	13:55	449827	132921	slight_breeze	more_than_half_cover	no_rain	sunny_intervals	1	0	0	0	0	0
1976	225933	1	patch_in_ground	English	85	85	10/7/2014	15:25	15:30	369173	83048	slight_breeze	no_cloud	no_rain	bright_sun	0	0	0	0	0	0
1977	228206	1	pot_from_EDF	English	30	30	9/7/2014	12:21	12:26	450011	133162	slight_breeze	less_than_half_cover	no_rain	bright_sun	0	0	0	0	0	0
1978	228206	1	pot_from_EDF	English	30	30	10/7/2014	12:35	12:42	450145	133020	slight_breeze	less_than_half_cover	no_rain	bright_sun	0	0	0	0	0	0
1979	225933	1	patch_in_ground	English	150	169	10/7/2014	15:25	15:30	369177	83058	slight_breeze	no_cloud	no_rain	bright_sun	0	1	0	0	7	1
1980	225933	2	patch_in_ground	English	150	150	10/7/2014	15:25	15:30	369027	83063	slight_breeze	less_than_half_cover	no_rain	bright_sun	0	0	0	0	8	0
1981	0	1	pot_from_EDF	English	30	30	20/6/2014	13:30	13:35	450063	132955	no_wind	more_than_half_cover	no_rain	sunny_intervals	0	0	0	0	0	0
1982	213276	25	patch_in_ground	English	100	200	10/7/2014	13:15	14:40	421742	337753	slight_breeze	less_than_half_cover	no_rain	sunny_intervals	2	0	3	0	2	1
1983	228206	1	pot_from_EDF	English	30	30	23/6/2014	10:30	10:35	450069	132975	no_wind	no_cloud	no_rain	bright_sun	0	0	0	0	0	0
1984	0	1	own_pot	English	40	40	8/7/2014	18:10	18:30	487752	155751	slight_breeze	more_than_half_cover	light_rain	sunny_intervals	0	0	1	0	0	0
1985	194680	3	patch_in_ground	English	75	100	3/7/2014	10:30	10:45	632840	158282	slight_breeze	no_cloud	no_rain	bright_sun	0	2	1	1	0	0
1986	194680	2	patch_in_ground	English	75	100	4/7/2014	17:40	17:50	632840	158282	slight_breeze	no_cloud	no_rain	bright_sun	0	1	0	0	0	0
1987	194680	2	patch_in_ground	English	75	100	8/7/2014	9:20	9:40	632840	158282	slight_breeze	less_than_half_cover	no_rain	bright_sun	0	1	6	0	0	0
1988	194680	2	patch_in_ground	English	75	50	10/7/2014	16:20	16:40	326509	674364	slight_breeze	no_cloud	no_rain	bright_sun	0	0	4	1	4	0
1989	0	1	patch_in_ground	English	8	8	10/7/2014	16:40	16:45	351835	377375	slight_breeze	less_than_half_cover	no_rain	bright_sun	0	1	0	0	1	0
1990	0	1	own_pot	English	20	23	10/7/2014	16:50	17:0	354948	169892	no_wind	more_than_half_cover	no_rain	sunny_intervals	3	0	1	0	1	0
1991	0	1	own_pot	English	40	40	8/7/2014	18:10	18:30	487749	155771	slight_breeze	more_than_half_cover	light_rain	sunny_intervals	0	0	2	0	0	0
1992	184974	1	patch_in_ground	English	40	20	9/7/2014	12:0	12:15	488097	154893	no_wind	no_cloud	no_rain	bright_sun	0	1	0	0	1	0
1993	198153	1	patch_in_ground	French	39	150	10/7/2014	19:35	19:41	487287	271838	slight_breeze	less_than_half_cover	no_rain	sunny_intervals	0	2	0	0	1	0
1994	198153	1	patch_in_ground	English	351	250	10/7/2014	19:48	19:51	486729	271540	slight_breeze	less_than_half_cover	no_rain	sunny_intervals	1	0	1	0	0	0
1995	0	40	patch_in_ground	English	100	100	9/7/2014	10:0	10:30	535749	171872	no_wind	no_cloud	no_rain	bright_sun	4	0	7	0	0	0
1996	227884	2	pot_from_EDF	English	40	36	10/7/2014	15:45	16:0	512662	215757	slight_breeze	complete_cover	no_rain	no_sun	0	1	0	0	0	0
1997	0	2	pot_from_EDF	English	28	50	11/7/2014	10:35	10:40	523546	213921	slight_breeze	more_than_half_cover	no_rain	sunny_intervals	0	0	0	0	0	0
1998	216664	2	pot_from_EDF	English	28	50	23/6/2014	11:0	11:5	523546	213921	slight_breeze	complete_cover	no_rain	sunny_intervals	0	0	0	0	0	0
1999	216664	2	pot_from_EDF	English	28	50	23/6/2014	13:12	13:18	523546	213921	no_wind	more_than_half_cover	no_rain	sunny_intervals	0	0	0	0	0	0
[truncated: 1,557 more rows]
